# Supplementary material for: 4-(2-Benzoyl­benzoyl)-N,N-diphenyl­aniline
Source: Acta Crystallogr Sect E Struct Rep Online. 2012 Jun 13;68(Pt 7):o2035. doi: 10.1107/S160053681202466X (PMC3393304; doi:10.1107/S160053681202466X)
Supplement: Supplementary file 1 [file e-68-o2035-sup1.cif]

##############################################################################
#                                                                            #
# This CIF contains the data in a paper accepted for publication in          #
# Acta Crystallographica Section E. It conforms to the requirements of       #
# Notes for Authors for Acta Crystallographica Section E, and has been       #
# peer reviewed under the auspices of the IUCr Commission on Journals.       #
#                                                                            #
# Full details of the Crystallographic Information File format               #
# are given in the paper "The Crystallographic Information File (CIF):       #
# a New Standard Archive File for Crystallography" by S. R. Hall, F. H.      #
# Allen and I. D. Brown [Acta Cryst. (1991), A47, 655-685].                  #
#                                                                            #
# The current version of the core CIF dictionary is obtainable from          #
# ftp://ftp.iucr.org/pub/cif_core.dic.                                       #
#                                                                            #
# Software is freely available for graphical display of the structure(s)     #
# in this CIF. For information consult the CIF software page                 #
# http://www.iucr.org/resources/cif/software.                                #
#                                                                            #
# This file may be used for bona fide research purposes within the           #
# scientific community so long as proper attribution is given to the journal # 
# article from which it was obtained.                                        #
#                                                                            #
##############################################################################
data_global
_audit_creation_method     SHELXL-97
_journal_date_recd_electronic     2012-05-15
_journal_date_accepted     2012-05-30
_journal_name_full     'Acta Crystallographica, Section E'
_journal_year     2012
_journal_volume     68
_journal_issue      7
_journal_page_first     o2035
_journal_page_last     o2035
_journal_paper_category     QO
_journal_paper_doi     10.1107/S160053681202466X
_journal_coeditor_code     RK2362
_publ_contact_author_name     'K. Sethusankar'
_publ_contact_author_address
;
   Department of Physics
   RKM Vivekananda College (Autonomous)
   Chennai 600 004
   India
;
_publ_contact_author_email     'ksethusankar@yahoo.co.in'
_publ_contact_author_fax     '044 091 2499 3057'
_publ_contact_author_phone     '044 091 24484170'
_publ_section_title
;
4-(2-Benzoylbenzoyl)-<i>N</i>,<i>N</i>-diphenylaniline
;
loop_
    _publ_author_name
    _publ_author_address
    'P. Narayanan'
;
Department of Physics
RKM Vivekananda College (Autonomous)
Chennai 600 004
India
;
    'K. Sethusankar'
;
Department of Physics
RKM Vivekananda College (Autonomous)
Chennai 600 004
India
;
    'M. Nandakumar'
;
Department of Organic Chemistry
University of Madras
Maraimalai Campus
Chennai 600 025
India
;
    'A. K. Mohanakrishnan'
;
Department of Organic Chemistry
University of Madras
Maraimalai Campus
Chennai 600 025
India
;
data_I
_audit_creation_method     'SHELXL97'
_chemical_name_systematic
;
4-(2-Benzoylbenzoyl)-<i>N</i>,<i>N</i>-diphenylaniline
;
_chemical_name_common     ?
_chemical_formula_moiety     'C32 H23 N O2'
_chemical_formula_sum     'C32 H23 N O2'
_chemical_formula_iupac     'C32 H23 N O2'
_chemical_formula_weight     453.51
_chemical_melting_point_gt     447
_chemical_melting_point_lt     448
_symmetry_cell_setting     triclinic
_symmetry_space_group_name_H-M     'P -1'
_symmetry_space_group_name_Hall     '-P 1'
loop_
    _symmetry_equiv_pos_as_xyz
    'x, y, z'
    '-x, -y, -z'
_cell_length_a     10.7599(3)
_cell_length_b     13.0389(3)
_cell_length_c     17.9453(5)
_cell_angle_alpha     90.447(2)
_cell_angle_beta     98.415(2)
_cell_angle_gamma     108.904(2)
_cell_volume     2352.13(11)
_cell_formula_units_Z     4
_cell_measurement_reflns_used     8280
_cell_measurement_theta_min     1.15
_cell_measurement_theta_max     25.02
_cell_measurement_temperature     295(2)
_exptl_crystal_description     'block'
_exptl_crystal_colour     'yellow'
_exptl_crystal_size_max     0.30
_exptl_crystal_size_mid     0.25
_exptl_crystal_size_min     0.20
_exptl_crystal_density_diffrn     1.281
_exptl_crystal_density_meas     ?
_exptl_crystal_density_method     'not measured'
_exptl_crystal_F_000     952
_exptl_absorpt_coefficient_mu     0.079
_exptl_absorpt_correction_type     multi-scan
_exptl_absorpt_process_details     '(<i>SADABS</i>; Bruker, 2008)'
_exptl_absorpt_correction_T_min     0.977
_exptl_absorpt_correction_T_max     0.984
_exptl_special_details
;
;
_diffrn_ambient_temperature     295(2)
_diffrn_radiation_type     'MoK\a'
_diffrn_radiation_wavelength     0.71073
_diffrn_radiation_source     'fine-focus sealed tube'
_diffrn_radiation_monochromator     'graphite'
_diffrn_measurement_device_type     'Bruker Kappa APEXII CCD'
_diffrn_measurement_method     '\f & \w scans'
_diffrn_detector_area_resol_mean     ?
_diffrn_reflns_number     39694
_diffrn_reflns_av_R_equivalents     0.0297
_diffrn_reflns_av_sigmaI/netI     0.0260
_diffrn_reflns_theta_min     1.15
_diffrn_reflns_theta_max     25.02
_diffrn_reflns_theta_full     25.02
_diffrn_measured_fraction_theta_max     0.995
_diffrn_measured_fraction_theta_full     0.995
_diffrn_reflns_limit_h_min     -12
_diffrn_reflns_limit_h_max     12
_diffrn_reflns_limit_k_min     -15
_diffrn_reflns_limit_k_max     15
_diffrn_reflns_limit_l_min     -21
_diffrn_reflns_limit_l_max     21
_diffrn_standards_number     ?
_diffrn_standards_interval_count     ?
_diffrn_standards_interval_time     ?
_diffrn_standards_decay_%     ?
_refine_special_details
;
 Refinement of <i>F</i>^2^ against ALL reflections. The weighted
 <i>R</i>-factor <i>wR</i> and goodness of fit <i>S</i> are based on
 <i>F</i>^2^, conventional <i>R</i>-factors <i>R</i> are based on <i>F</i>,
 with <i>F</i> set to zero for negative <i>F</i>^2^. The threshold expression
 of <i>F</i>^2^ > \s(<i>F</i>^2^) is used only for calculating
 <i>R</i>-factors(gt) <i>etc</i>. and is not relevant to the choice of
 reflections for refinement. <i>R</i>-factors based on <i>F</i>^2^ are
 statistically about twice as large as those based on <i>F</i>, and
 <i>R</i>-factors based on ALL data will be even larger.
;
_reflns_number_total     8280
_reflns_number_gt     6006
_reflns_threshold_expression     I>2\s(I)
_refine_ls_structure_factor_coef     Fsqd
_refine_ls_matrix_type     full
_refine_ls_R_factor_all     0.0586
_refine_ls_R_factor_gt     0.0364
_refine_ls_wR_factor_gt     0.0833
_refine_ls_wR_factor_ref     0.0966
_refine_ls_goodness_of_fit_ref     1.007
_refine_ls_restrained_S_all     1.007
_refine_ls_number_reflns     8280
_refine_ls_number_parameters     631
_refine_ls_number_restraints     0
_refine_ls_hydrogen_treatment     constr
_refine_ls_weighting_scheme     calc
_refine_ls_weighting_details
         'calc w=1/[\s^2^(Fo^2^)+(0.0402P)^2^+0.4791P] where P=(Fo^2^+2Fc^2^)/3'
_atom_sites_solution_hydrogens     geom
_atom_sites_solution_primary     direct
_atom_sites_solution_secondary     difmap
_refine_ls_shift/su_max     0.000
_refine_ls_shift/su_mean     0.000
_refine_diff_density_max     0.177
_refine_diff_density_min     -0.165
_refine_ls_extinction_method     'none'
_refine_ls_extinction_coef     ?
loop_
    _atom_type_symbol
    _atom_type_description
    _atom_type_scat_dispersion_real
    _atom_type_scat_dispersion_imag
    _atom_type_scat_source
    'C' 'C' 0.0033 0.0016
                         'International Tables Vol C Tables 4.2.6.8 and 6.1.1.4'
    'H' 'H' 0.0000 0.0000
                         'International Tables Vol C Tables 4.2.6.8 and 6.1.1.4'
    'O' 'O' 0.0106 0.0060
                         'International Tables Vol C Tables 4.2.6.8 and 6.1.1.4'
    'N' 'N' 0.0061 0.0033
                         'International Tables Vol C Tables 4.2.6.8 and 6.1.1.4'
_computing_data_collection     '<i>APEX2</i> (Bruker, 2008)'
_computing_cell_refinement     '<i>SAINT</i> (Bruker, 2008)'
_computing_data_reduction     '<i>SAINT</i> (Bruker, 2008)'
_computing_structure_solution     '<i>SHELXS97</i> (Sheldrick, 2008)'
_computing_structure_refinement     '<i>SHELXL97</i> (Sheldrick, 2008)'
_computing_molecular_graphics     '<i>ORTEP-3</i> (Farrugia, 1997)'
_computing_publication_material
              '<i>SHELXL97</i> (Sheldrick, 2008) and <i>PLATON</i> (Spek, 2009)'
loop_
    _atom_site_type_symbol
    _atom_site_label
    _atom_site_fract_x
    _atom_site_fract_y
    _atom_site_fract_z
    _atom_site_U_iso_or_equiv
    _atom_site_adp_type
    _atom_site_calc_flag
    _atom_site_refinement_flags
    _atom_site_occupancy
    _atom_site_symmetry_multiplicity
    _atom_site_disorder_assembly
    _atom_site_disorder_group
    C C1 0.27625(16) 0.07397(12) 0.07392(9) 0.0430(4) Uani d . 1 1 . .
    C C1' 0.69995(15) 0.41476(12) 0.42657(9) 0.0438(4) Uani d . 1 1 . .
    C C2 0.36460(18) 0.08266(14) 0.02410(10) 0.0551(4) Uani d . 1 1 . .
    H H2 0.4403 0.1438 0.0279 0.066 Uiso calc R 1 1 . .
    C C2' 0.60717(17) 0.36678(14) 0.47244(10) 0.0570(4) Uani d . 1 1 . .
    H H2' 0.5282 0.3826 0.4678 0.068 Uiso calc R 1 1 . .
    C C3 0.34265(19) 0.00215(14) -0.03134(10) 0.0603(5) Uani d . 1 1 . .
    H H3 0.4038 0.0089 -0.0642 0.072 Uiso calc R 1 1 . .
    C C3' 0.62992(19) 0.29579(15) 0.52498(11) 0.0629(5) Uani d . 1 1 . .
    H H3' 0.5659 0.2634 0.5549 0.076 Uiso calc R 1 1 . .
    C C4' 0.74661(19) 0.27278(14) 0.53322(10) 0.0581(5) Uani d . 1 1 . .
    H H4' 0.7624 0.2254 0.5690 0.070 Uiso calc R 1 1 . .
    C C4 0.23104(19) -0.08763(14) -0.03807(10) 0.0579(5) Uani d . 1 1 . .
    H H4 0.2158 -0.1417 -0.0757 0.069 Uiso calc R 1 1 . .
    C C5' 0.84025(17) 0.32012(12) 0.48821(9) 0.0489(4) Uani d . 1 1 . .
    H H5' 0.9196 0.3048 0.4942 0.059 Uiso calc R 1 1 . .
    C C5 0.14133(17) -0.09762(13) 0.01107(9) 0.0510(4) Uani d . 1 1 . .
    H H5 0.0655 -0.1587 0.0062 0.061 Uiso calc R 1 1 . .
    C C6 0.16218(15) -0.01811(12) 0.06770(8) 0.0425(4) Uani d . 1 1 . .
    C C6' 0.81831(15) 0.39033(11) 0.43398(8) 0.0412(4) Uani d . 1 1 . .
    C C7' 0.92194(16) 0.44636(13) 0.38769(9) 0.0459(4) Uani d . 1 1 . .
    C C7 0.06076(16) -0.02446(13) 0.11750(9) 0.0465(4) Uani d . 1 1 . .
    C C8' 1.01657(15) 0.39358(12) 0.36670(8) 0.0429(4) Uani d . 1 1 . .
    C C8 -0.02619(15) -0.13156(12) 0.13754(8) 0.0436(4) Uani d . 1 1 . .
    C C9 0.01631(17) -0.22103(13) 0.14645(9) 0.0495(4) Uani d . 1 1 . .
    H H9 0.0995 -0.2173 0.1356 0.059 Uiso calc R 1 1 . .
    C C9' 0.98162(17) 0.28211(13) 0.35386(9) 0.0500(4) Uani d . 1 1 . .
    H H9' 0.8988 0.2370 0.3625 0.060 Uiso calc R 1 1 . .
    C C10' 1.0691(2) 0.23776(16) 0.32837(10) 0.0632(5) Uani d . 1 1 . .
    H H10' 1.0440 0.1631 0.3186 0.076 Uiso calc R 1 1 . .
    C C10 -0.0645(2) -0.31547(14) 0.17138(10) 0.0625(5) Uani d . 1 1 . .
    H H10 -0.0346 -0.3746 0.1784 0.075 Uiso calc R 1 1 . .
    C C11' 1.1919(2) 0.30246(19) 0.31746(11) 0.0741(6) Uani d . 1 1 . .
    H H11' 1.2506 0.2720 0.3006 0.089 Uiso calc R 1 1 . .
    C C11 -0.1883(2) -0.32275(16) 0.18595(12) 0.0725(6) Uani d . 1 1 . .
    H H11 -0.2423 -0.3867 0.2028 0.087 Uiso calc R 1 1 . .
    C C12' 1.2291(2) 0.41293(19) 0.33146(12) 0.0736(6) Uani d . 1 1 . .
    H H12' 1.3136 0.4570 0.3250 0.088 Uiso calc R 1 1 . .
    C C12 -0.2329(2) -0.23545(17) 0.17560(11) 0.0712(5) Uani d . 1 1 . .
    H H12 -0.3179 -0.2408 0.1841 0.085 Uiso calc R 1 1 . .
    C C13' 1.14175(18) 0.45860(15) 0.35504(10) 0.0586(5) Uani d . 1 1 . .
    H H13' 1.1668 0.5336 0.3632 0.070 Uiso calc R 1 1 . .
    C C13 -0.15126(18) -0.14003(15) 0.15261(10) 0.0574(4) Uani d . 1 1 . .
    H H13 -0.1808 -0.0805 0.1472 0.069 Uiso calc R 1 1 . .
    C C14' 0.66441(16) 0.48548(13) 0.36702(9) 0.0482(4) Uani d . 1 1 . .
    C C14 0.31268(15) 0.16201(12) 0.13560(9) 0.0448(4) Uani d . 1 1 . .
    C C15 0.31416(14) 0.27125(11) 0.11440(8) 0.0391(3) Uani d . 1 1 . .
    C C15' 0.67316(14) 0.59654(12) 0.38928(8) 0.0403(3) Uani d . 1 1 . .
    C C16 0.38144(15) 0.36045(12) 0.16431(8) 0.0433(4) Uani d . 1 1 . .
    H H16 0.4286 0.3509 0.2099 0.052 Uiso calc R 1 1 . .
    C C16' 0.61718(15) 0.65595(12) 0.33932(8) 0.0444(4) Uani d . 1 1 . .
    H H16' 0.5685 0.6226 0.2933 0.053 Uiso calc R 1 1 . .
    C C17' 0.63145(15) 0.76188(12) 0.35563(8) 0.0438(4) Uani d . 1 1 . .
    H H17' 0.5914 0.7990 0.3212 0.053 Uiso calc R 1 1 . .
    C C17 0.37950(16) 0.46233(12) 0.14749(8) 0.0458(4) Uani d . 1 1 . .
    H H17 0.4279 0.5211 0.1811 0.055 Uiso calc R 1 1 . .
    C C18' 0.70580(14) 0.81510(12) 0.42364(8) 0.0382(3) Uani d . 1 1 . .
    C C18 0.30607(15) 0.47927(11) 0.08079(8) 0.0410(4) Uani d . 1 1 . .
    C C19 0.24269(16) 0.39050(12) 0.02941(8) 0.0455(4) Uani d . 1 1 . .
    H H19 0.1964 0.4000 -0.0166 0.055 Uiso calc R 1 1 . .
    C C19' 0.75877(15) 0.75522(12) 0.47512(8) 0.0415(4) Uani d . 1 1 . .
    H H19' 0.8059 0.7880 0.5216 0.050 Uiso calc R 1 1 . .
    C C20' 0.74238(15) 0.64827(12) 0.45818(8) 0.0422(4) Uani d . 1 1 . .
    H H20' 0.7783 0.6097 0.4936 0.051 Uiso calc R 1 1 . .
    C C20 0.24795(15) 0.28909(12) 0.04605(8) 0.0440(4) Uani d . 1 1 . .
    H H20 0.2062 0.2312 0.0107 0.053 Uiso calc R 1 1 . .
    C C21' 0.70246(16) 0.99230(12) 0.37988(8) 0.0435(4) Uani d . 1 1 . .
    C C21 0.31513(16) 0.66186(12) 0.12420(8) 0.0439(4) Uani d . 1 1 . .
    C C22' 0.76141(18) 0.99793(13) 0.31616(9) 0.0528(4) Uani d . 1 1 . .
    H H22' 0.8188 0.9589 0.3117 0.063 Uiso calc R 1 1 . .
    C C22 0.26337(18) 0.63550(13) 0.18995(9) 0.0534(4) Uani d . 1 1 . .
    H H22 0.2146 0.5639 0.1968 0.064 Uiso calc R 1 1 . .
    C C23' 0.7352(2) 1.06155(14) 0.25908(10) 0.0630(5) Uani d . 1 1 . .
    H H23' 0.7741 1.0645 0.2158 0.076 Uiso calc R 1 1 . .
    C C23 0.2839(2) 0.71546(16) 0.24576(10) 0.0632(5) Uani d . 1 1 . .
    H H23 0.2505 0.6970 0.2905 0.076 Uiso calc R 1 1 . .
    C C24 0.35260(19) 0.82138(15) 0.23590(10) 0.0616(5) Uani d . 1 1 . .
    H H24 0.3664 0.8747 0.2738 0.074 Uiso calc R 1 1 . .
    C C24' 0.6521(2) 1.12055(14) 0.26564(11) 0.0652(5) Uani d . 1 1 . .
    H H24' 0.6339 1.1627 0.2267 0.078 Uiso calc R 1 1 . .
    C C25 0.40083(18) 0.84821(14) 0.17000(11) 0.0637(5) Uani d . 1 1 . .
    H H25 0.4460 0.9204 0.1625 0.076 Uiso calc R 1 1 . .
    C C25' 0.59638(18) 1.11734(15) 0.32946(12) 0.0639(5) Uani d . 1 1 . .
    H H25' 0.5418 1.1588 0.3345 0.077 Uiso calc R 1 1 . .
    C C26 0.38310(18) 0.76933(13) 0.11457(10) 0.0575(4) Uani d . 1 1 . .
    H H26 0.4173 0.7885 0.0701 0.069 Uiso calc R 1 1 . .
    C C26' 0.62057(17) 1.05289(13) 0.38663(10) 0.0543(4) Uani d . 1 1 . .
    H H26' 0.5815 1.0504 0.4298 0.065 Uiso calc R 1 1 . .
    C C27 0.24811(17) 0.60229(11) -0.00952(8) 0.0443(4) Uani d . 1 1 . .
    C C27' 0.77752(15) 0.97481(12) 0.51332(8) 0.0411(4) Uani d . 1 1 . .
    C C28 0.12612(18) 0.61642(13) -0.02520(9) 0.0527(4) Uani d . 1 1 . .
    H H28 0.0764 0.6150 0.0133 0.063 Uiso calc R 1 1 . .
    C C28' 0.89213(16) 1.06300(13) 0.52478(9) 0.0476(4) Uani d . 1 1 . .
    H H28' 0.9353 1.0901 0.4843 0.057 Uiso calc R 1 1 . .
    C C29' 0.94322(17) 1.11138(15) 0.59632(10) 0.0575(4) Uani d . 1 1 . .
    H H29' 1.0202 1.1716 0.6039 0.069 Uiso calc R 1 1 . .
    C C29 0.0772(2) 0.63275(14) -0.09784(11) 0.0644(5) Uani d . 1 1 . .
    H H29 -0.0054 0.6424 -0.1085 0.077 Uiso calc R 1 1 . .
    C C30' 0.88069(19) 1.07092(16) 0.65619(10) 0.0601(5) Uani d . 1 1 . .
    H H30' 0.9159 1.1032 0.7044 0.072 Uiso calc R 1 1 . .
    C C30 0.1508(2) 0.63475(15) -0.15438(10) 0.0679(5) Uani d . 1 1 . .
    H H30 0.1176 0.6451 -0.2035 0.081 Uiso calc R 1 1 . .
    C C31 0.2729(2) 0.62168(15) -0.13894(10) 0.0669(5) Uani d . 1 1 . .
    H H31 0.3226 0.6237 -0.1775 0.080 Uiso calc R 1 1 . .
    C C31' 0.7665(2) 0.98309(15) 0.64515(9) 0.0597(5) Uani d . 1 1 . .
    H H31' 0.7243 0.9556 0.6859 0.072 Uiso calc R 1 1 . .
    C C32 0.32234(19) 0.60559(13) -0.06637(9) 0.0560(4) Uani d . 1 1 . .
    H H32 0.4055 0.5970 -0.0558 0.067 Uiso calc R 1 1 . .
    C C32' 0.71396(18) 0.93544(13) 0.57353(9) 0.0520(4) Uani d . 1 1 . .
    H H32' 0.6355 0.8766 0.5659 0.062 Uiso calc R 1 1 . .
    O O1 0.04810(13) 0.05895(10) 0.14103(8) 0.0695(4) Uani d . 1 1 . .
    O O1' 0.92974(13) 0.53640(10) 0.36682(8) 0.0748(4) Uani d . 1 1 . .
    O O2 0.34835(13) 0.14309(9) 0.20021(7) 0.0654(3) Uani d . 1 1 . .
    N N1' 0.72530(14) 0.92462(10) 0.43903(7) 0.0465(3) Uani d . 1 1 . .
    N N1 0.29685(15) 0.58160(10) 0.06558(7) 0.0504(3) Uani d . 1 1 . .
    O O2' 0.62324(14) 0.44734(10) 0.30249(7) 0.0770(4) Uani d . 1 1 . .
loop_
    _atom_site_aniso_label
    _atom_site_aniso_U_11
    _atom_site_aniso_U_22
    _atom_site_aniso_U_33
    _atom_site_aniso_U_12
    _atom_site_aniso_U_13
    _atom_site_aniso_U_23
    C1 0.0507(9) 0.0387(8) 0.0430(9) 0.0204(7) 0.0050(7) 0.0086(7)
    C1' 0.0452(9) 0.0360(8) 0.0457(9) 0.0095(7) 0.0024(7) -0.0081(7)
    C2 0.0590(11) 0.0474(10) 0.0607(11) 0.0168(8) 0.0166(9) 0.0086(8)
    C2' 0.0483(10) 0.0553(10) 0.0674(12) 0.0154(8) 0.0129(9) -0.0037(9)
    C3 0.0748(13) 0.0558(11) 0.0598(11) 0.0273(10) 0.0263(10) 0.0100(9)
    C3' 0.0676(12) 0.0557(11) 0.0665(12) 0.0127(9) 0.0307(10) 0.0049(9)
    C4' 0.0753(13) 0.0519(10) 0.0533(11) 0.0240(9) 0.0222(9) 0.0096(8)
    C4 0.0825(13) 0.0497(10) 0.0468(10) 0.0271(10) 0.0152(9) 0.0020(8)
    C5' 0.0567(10) 0.0477(9) 0.0471(9) 0.0220(8) 0.0116(8) 0.0020(8)
    C5 0.0605(11) 0.0432(9) 0.0475(10) 0.0155(8) 0.0064(8) 0.0029(7)
    C6 0.0490(9) 0.0393(8) 0.0410(8) 0.0188(7) 0.0026(7) 0.0066(7)
    C6' 0.0453(9) 0.0348(8) 0.0409(8) 0.0102(7) 0.0052(7) -0.0045(6)
    C7' 0.0491(10) 0.0406(9) 0.0445(9) 0.0113(7) 0.0044(7) 0.0011(7)
    C7 0.0508(10) 0.0475(9) 0.0428(9) 0.0210(8) 0.0011(7) 0.0000(7)
    C8' 0.0469(9) 0.0474(9) 0.0332(8) 0.0141(7) 0.0059(7) 0.0049(7)
    C8 0.0479(9) 0.0479(9) 0.0341(8) 0.0161(7) 0.0033(7) -0.0014(7)
    C9 0.0500(10) 0.0489(9) 0.0485(10) 0.0159(8) 0.0053(8) 0.0007(7)
    C9' 0.0503(10) 0.0523(10) 0.0471(9) 0.0161(8) 0.0081(8) 0.0013(8)
    C10' 0.0751(13) 0.0627(11) 0.0629(12) 0.0333(10) 0.0212(10) 0.0054(9)
    C10 0.0741(13) 0.0480(10) 0.0661(12) 0.0175(9) 0.0192(10) 0.0059(9)
    C11' 0.0813(15) 0.0951(16) 0.0700(13) 0.0506(13) 0.0364(11) 0.0240(12)
    C11 0.0792(14) 0.0586(12) 0.0743(14) 0.0061(10) 0.0329(11) 0.0056(10)
    C12' 0.0585(12) 0.0921(16) 0.0763(14) 0.0228(11) 0.0333(10) 0.0268(12)
    C12 0.0614(12) 0.0806(14) 0.0742(14) 0.0183(11) 0.0303(10) 0.0065(11)
    C13' 0.0593(11) 0.0573(11) 0.0570(11) 0.0116(9) 0.0186(9) 0.0129(9)
    C13 0.0610(11) 0.0670(12) 0.0519(10) 0.0289(10) 0.0151(9) 0.0034(9)
    C14' 0.0462(9) 0.0483(9) 0.0460(10) 0.0147(7) -0.0029(8) -0.0092(8)
    C14 0.0461(9) 0.0455(9) 0.0425(9) 0.0164(7) 0.0031(7) 0.0065(7)
    C15 0.0414(8) 0.0401(8) 0.0355(8) 0.0139(7) 0.0036(7) 0.0016(6)
    C15' 0.0407(8) 0.0421(8) 0.0369(8) 0.0135(7) 0.0026(7) -0.0013(7)
    C16 0.0464(9) 0.0482(9) 0.0335(8) 0.0158(7) -0.0003(7) 0.0011(7)
    C16' 0.0437(9) 0.0510(9) 0.0337(8) 0.0140(7) -0.0050(7) -0.0063(7)
    C17' 0.0455(9) 0.0510(9) 0.0371(8) 0.0216(7) 0.0004(7) 0.0036(7)
    C17 0.0539(10) 0.0408(9) 0.0370(8) 0.0117(7) -0.0013(7) -0.0062(7)
    C18' 0.0403(8) 0.0428(8) 0.0340(8) 0.0166(7) 0.0070(7) 0.0012(6)
    C18 0.0523(9) 0.0369(8) 0.0338(8) 0.0142(7) 0.0082(7) 0.0017(6)
    C19 0.0597(10) 0.0425(9) 0.0322(8) 0.0185(8) -0.0036(7) 0.0005(7)
    C19' 0.0476(9) 0.0442(9) 0.0309(8) 0.0159(7) -0.0012(7) -0.0033(6)
    C20' 0.0465(9) 0.0442(9) 0.0363(8) 0.0179(7) 0.0008(7) 0.0022(7)
    C20 0.0528(10) 0.0388(8) 0.0366(8) 0.0138(7) -0.0016(7) -0.0035(6)
    C21' 0.0526(10) 0.0406(8) 0.0366(8) 0.0169(7) 0.0008(7) 0.0006(7)
    C21 0.0553(10) 0.0385(8) 0.0377(9) 0.0166(7) 0.0043(7) -0.0005(7)
    C22' 0.0698(12) 0.0496(10) 0.0429(9) 0.0244(9) 0.0103(8) 0.0035(8)
    C22 0.0739(12) 0.0447(9) 0.0440(10) 0.0209(8) 0.0137(9) 0.0044(7)
    C23' 0.0873(14) 0.0550(11) 0.0402(10) 0.0154(10) 0.0084(9) 0.0052(8)
    C23 0.0924(14) 0.0686(12) 0.0409(10) 0.0421(11) 0.0132(9) 0.0027(9)
    C24 0.0715(12) 0.0608(12) 0.0541(11) 0.0329(10) -0.0100(10) -0.0186(9)
    C24' 0.0757(13) 0.0506(11) 0.0575(12) 0.0139(10) -0.0115(10) 0.0136(9)
    C25 0.0646(12) 0.0419(10) 0.0759(14) 0.0084(8) 0.0050(10) -0.0105(9)
    C25' 0.0594(12) 0.0579(11) 0.0772(14) 0.0279(9) -0.0012(10) 0.0115(10)
    C26 0.0668(12) 0.0451(10) 0.0573(11) 0.0106(8) 0.0177(9) 0.0001(8)
    C26' 0.0586(11) 0.0561(10) 0.0527(10) 0.0251(9) 0.0088(8) 0.0059(8)
    C27 0.0648(11) 0.0332(8) 0.0345(8) 0.0153(7) 0.0086(8) 0.0032(6)
    C27' 0.0525(10) 0.0424(8) 0.0346(8) 0.0240(8) 0.0072(7) 0.0008(7)
    C28 0.0630(11) 0.0455(9) 0.0478(10) 0.0135(8) 0.0134(8) 0.0026(7)
    C28' 0.0509(10) 0.0533(10) 0.0428(9) 0.0214(8) 0.0111(8) 0.0030(7)
    C29' 0.0522(11) 0.0628(11) 0.0547(11) 0.0186(9) 0.0009(9) -0.0072(9)
    C29 0.0694(13) 0.0588(11) 0.0590(12) 0.0190(9) -0.0036(10) 0.0039(9)
    C30' 0.0732(13) 0.0727(12) 0.0380(9) 0.0338(11) -0.0020(9) -0.0102(9)
    C30 0.1006(17) 0.0564(11) 0.0393(10) 0.0214(11) -0.0027(10) 0.0063(8)
    C31 0.1025(16) 0.0615(12) 0.0424(10) 0.0288(11) 0.0252(11) 0.0113(9)
    C31' 0.0840(14) 0.0646(11) 0.0393(9) 0.0314(11) 0.0213(9) 0.0038(8)
    C32 0.0708(12) 0.0565(10) 0.0481(10) 0.0271(9) 0.0178(9) 0.0086(8)
    C32' 0.0621(11) 0.0493(9) 0.0459(10) 0.0165(8) 0.0165(8) -0.0007(8)
    O1 0.0785(9) 0.0500(7) 0.0888(10) 0.0270(6) 0.0279(7) -0.0009(6)
    O1' 0.0829(9) 0.0524(8) 0.1026(11) 0.0291(7) 0.0401(8) 0.0267(7)
    O2 0.0882(9) 0.0573(7) 0.0477(7) 0.0266(7) -0.0055(7) 0.0105(6)
    N1' 0.0667(9) 0.0435(7) 0.0328(7) 0.0252(7) 0.0032(6) 0.0005(6)
    N1 0.0808(10) 0.0384(7) 0.0340(7) 0.0233(7) 0.0067(7) 0.0010(5)
    O2' 0.1054(11) 0.0661(8) 0.0536(8) 0.0357(8) -0.0215(7) -0.0226(6)
_geom_special_details
;
 All s.u.'s (except the s.u. in the dihedral angle between two l.s. planes)
 are estimated using the full covariance matrix. The cell s.u.'s are taken
 into account individually in the estimation of s.u.'s in distances, angles
 and torsion angles; correlations between s.u.'s in cell parameters are only
 used when they are defined by crystal symmetry. An approximate (isotropic)
 treatment of cell s.u.'s is used for estimating s.u.'s involving l.s. planes.
;
loop_
    _geom_bond_atom_site_label_1
    _geom_bond_atom_site_label_2
    _geom_bond_site_symmetry_2
    _geom_bond_distance
    _geom_bond_publ_flag
    C1 C2 . 1.377(2) ?
    C1 C6 . 1.401(2) ?
    C1 C14 . 1.503(2) ?
    C1' C2' . 1.382(2) ?
    C1' C6' . 1.398(2) ?
    C1' C14' . 1.504(2) ?
    C2 C3 . 1.379(2) ?
    C2 H2 . 0.9300 ?
    C2' C3' . 1.378(3) ?
    C2' H2' . 0.9300 ?
    C3 C4 . 1.368(2) ?
    C3 H3 . 0.9300 ?
    C3' C4' . 1.371(3) ?
    C3' H3' . 0.9300 ?
    C4' C5' . 1.375(2) ?
    C4' H4' . 0.9300 ?
    C4 C5 . 1.377(2) ?
    C4 H4 . 0.9300 ?
    C5' C6' . 1.388(2) ?
    C5' H5' . 0.9300 ?
    C5 C6 . 1.387(2) ?
    C5 H5 . 0.9300 ?
    C6 C7 . 1.491(2) ?
    C6' C7' . 1.490(2) ?
    C7' O1' . 1.2158(18) ?
    C7' C8' . 1.488(2) ?
    C7 O1 . 1.2187(18) ?
    C7 C8 . 1.488(2) ?
    C8' C13' . 1.386(2) ?
    C8' C9' . 1.386(2) ?
    C8 C13 . 1.381(2) ?
    C8 C9 . 1.387(2) ?
    C9 C10 . 1.379(2) ?
    C9 H9 . 0.9300 ?
    C9' C10' . 1.380(2) ?
    C9' H9' . 0.9300 ?
    C10' C11' . 1.361(3) ?
    C10' H10' . 0.9300 ?
    C10 C11 . 1.369(3) ?
    C10 H10 . 0.9300 ?
    C11' C12' . 1.375(3) ?
    C11' H11' . 0.9300 ?
    C11 C12 . 1.375(3) ?
    C11 H11 . 0.9300 ?
    C12' C13' . 1.375(3) ?
    C12' H12' . 0.9300 ?
    C12 C13 . 1.377(3) ?
    C12 H12 . 0.9300 ?
    C13' H13' . 0.9300 ?
    C13 H13 . 0.9300 ?
    C14' O2' . 1.2177(18) ?
    C14' C15' . 1.469(2) ?
    C14 O2 . 1.2200(18) ?
    C14 C15 . 1.473(2) ?
    C15 C20 . 1.386(2) ?
    C15 C16 . 1.388(2) ?
    C15' C16' . 1.386(2) ?
    C15' C20' . 1.390(2) ?
    C16 C17 . 1.371(2) ?
    C16 H16 . 0.9300 ?
    C16' C17' . 1.364(2) ?
    C16' H16' . 0.9300 ?
    C17' C18' . 1.397(2) ?
    C17' H17' . 0.9300 ?
    C17 C18 . 1.395(2) ?
    C17 H17 . 0.9300 ?
    C18' C19' . 1.391(2) ?
    C18' N1' . 1.3936(18) ?
    C18 C19 . 1.394(2) ?
    C18 N1 . 1.3957(18) ?
    C19 C20 . 1.375(2) ?
    C19 H19 . 0.9300 ?
    C19' C20' . 1.373(2) ?
    C19' H19' . 0.9300 ?
    C20' H20' . 0.9300 ?
    C20 H20 . 0.9300 ?
    C21' C26' . 1.377(2) ?
    C21' C22' . 1.378(2) ?
    C21' N1' . 1.4299(19) ?
    C21 C22 . 1.377(2) ?
    C21 C26 . 1.380(2) ?
    C21 N1 . 1.4246(18) ?
    C22' C23' . 1.377(2) ?
    C22' H22' . 0.9300 ?
    C22 C23 . 1.382(2) ?
    C22 H22 . 0.9300 ?
    C23' C24' . 1.370(3) ?
    C23' H23' . 0.9300 ?
    C23 C24 . 1.366(3) ?
    C23 H23 . 0.9300 ?
    C24 C25 . 1.363(3) ?
    C24 H24 . 0.9300 ?
    C24' C25' . 1.364(3) ?
    C24' H24' . 0.9300 ?
    C25 C26 . 1.373(2) ?
    C25 H25 . 0.9300 ?
    C25' C26' . 1.380(2) ?
    C25' H25' . 0.9300 ?
    C26 H26 . 0.9300 ?
    C26' H26' . 0.9300 ?
    C27 C28 . 1.373(2) ?
    C27 C32 . 1.377(2) ?
    C27 N1 . 1.4335(19) ?
    C27' C28' . 1.374(2) ?
    C27' C32' . 1.377(2) ?
    C27' N1' . 1.4318(18) ?
    C28 C29 . 1.378(2) ?
    C28 H28 . 0.9300 ?
    C28' C29' . 1.380(2) ?
    C28' H28' . 0.9300 ?
    C29' C30' . 1.370(2) ?
    C29' H29' . 0.9300 ?
    C29 C30 . 1.371(3) ?
    C29 H29 . 0.9300 ?
    C30' C31' . 1.369(3) ?
    C30' H30' . 0.9300 ?
    C30 C31 . 1.367(3) ?
    C30 H30 . 0.9300 ?
    C31 C32 . 1.377(2) ?
    C31 H31 . 0.9300 ?
    C31' C32' . 1.380(2) ?
    C31' H31' . 0.9300 ?
    C32 H32 . 0.9300 ?
    C32' H32' . 0.9300 ?
loop_
    _geom_angle_atom_site_label_1
    _geom_angle_atom_site_label_2
    _geom_angle_atom_site_label_3
    _geom_angle_site_symmetry_1
    _geom_angle_site_symmetry_3
    _geom_angle
    _geom_angle_publ_flag
    C2 C1 C6 . . 119.21(14) ?
    C2 C1 C14 . . 117.34(14) ?
    C6 C1 C14 . . 123.34(14) ?
    C2' C1' C6' . . 119.08(15) ?
    C2' C1' C14' . . 117.98(15) ?
    C6' C1' C14' . . 122.82(15) ?
    C1 C2 C3 . . 121.03(16) ?
    C1 C2 H2 . . 119.5 ?
    C3 C2 H2 . . 119.5 ?
    C3' C2' C1' . . 120.97(16) ?
    C3' C2' H2' . . 119.5 ?
    C1' C2' H2' . . 119.5 ?
    C4 C3 C2 . . 120.08(17) ?
    C4 C3 H3 . . 120.0 ?
    C2 C3 H3 . . 120.0 ?
    C4' C3' C2' . . 120.18(17) ?
    C4' C3' H3' . . 119.9 ?
    C2' C3' H3' . . 119.9 ?
    C3' C4' C5' . . 119.61(17) ?
    C3' C4' H4' . . 120.2 ?
    C5' C4' H4' . . 120.2 ?
    C3 C4 C5 . . 119.73(16) ?
    C3 C4 H4 . . 120.1 ?
    C5 C4 H4 . . 120.1 ?
    C4' C5' C6' . . 121.15(16) ?
    C4' C5' H5' . . 119.4 ?
    C6' C5' H5' . . 119.4 ?
    C4 C5 C6 . . 121.11(16) ?
    C4 C5 H5 . . 119.4 ?
    C6 C5 H5 . . 119.4 ?
    C5 C6 C1 . . 118.83(15) ?
    C5 C6 C7 . . 121.35(14) ?
    C1 C6 C7 . . 119.62(13) ?
    C5' C6' C1' . . 119.00(15) ?
    C5' C6' C7' . . 121.50(14) ?
    C1' C6' C7' . . 119.35(14) ?
    O1' C7' C8' . . 119.40(15) ?
    O1' C7' C6' . . 119.77(14) ?
    C8' C7' C6' . . 120.83(13) ?
    O1 C7 C8 . . 119.93(15) ?
    O1 C7 C6 . . 119.49(15) ?
    C8 C7 C6 . . 120.57(13) ?
    C13' C8' C9' . . 118.59(15) ?
    C13' C8' C7' . . 118.81(15) ?
    C9' C8' C7' . . 122.48(14) ?
    C13 C8 C9 . . 118.70(15) ?
    C13 C8 C7 . . 118.46(14) ?
    C9 C8 C7 . . 122.71(14) ?
    C10 C9 C8 . . 120.16(16) ?
    C10 C9 H9 . . 119.9 ?
    C8 C9 H9 . . 119.9 ?
    C10' C9' C8' . . 120.29(16) ?
    C10' C9' H9' . . 119.9 ?
    C8' C9' H9' . . 119.9 ?
    C11' C10' C9' . . 120.51(18) ?
    C11' C10' H10' . . 119.7 ?
    C9' C10' H10' . . 119.7 ?
    C11 C10 C9 . . 120.47(17) ?
    C11 C10 H10 . . 119.8 ?
    C9 C10 H10 . . 119.8 ?
    C10' C11' C12' . . 119.88(18) ?
    C10' C11' H11' . . 120.1 ?
    C12' C11' H11' . . 120.1 ?
    C10 C11 C12 . . 119.91(18) ?
    C10 C11 H11 . . 120.0 ?
    C12 C11 H11 . . 120.0 ?
    C11' C12' C13' . . 120.29(18) ?
    C11' C12' H12' . . 119.9 ?
    C13' C12' H12' . . 119.9 ?
    C11 C12 C13 . . 119.84(18) ?
    C11 C12 H12 . . 120.1 ?
    C13 C12 H12 . . 120.1 ?
    C12' C13' C8' . . 120.40(18) ?
    C12' C13' H13' . . 119.8 ?
    C8' C13' H13' . . 119.8 ?
    C12 C13 C8 . . 120.87(17) ?
    C12 C13 H13 . . 119.6 ?
    C8 C13 H13 . . 119.6 ?
    O2' C14' C15' . . 121.90(15) ?
    O2' C14' C1' . . 119.04(14) ?
    C15' C14' C1' . . 118.97(13) ?
    O2 C14 C15 . . 122.18(14) ?
    O2 C14 C1 . . 119.49(14) ?
    C15 C14 C1 . . 118.14(13) ?
    C20 C15 C16 . . 117.78(13) ?
    C20 C15 C14 . . 122.31(13) ?
    C16 C15 C14 . . 119.90(13) ?
    C16' C15' C20' . . 117.38(13) ?
    C16' C15' C14' . . 120.11(13) ?
    C20' C15' C14' . . 122.42(13) ?
    C17 C16 C15 . . 121.14(14) ?
    C17 C16 H16 . . 119.4 ?
    C15 C16 H16 . . 119.4 ?
    C17' C16' C15' . . 121.93(14) ?
    C17' C16' H16' . . 119.0 ?
    C15' C16' H16' . . 119.0 ?
    C16' C17' C18' . . 120.58(14) ?
    C16' C17' H17' . . 119.7 ?
    C18' C17' H17' . . 119.7 ?
    C16 C17 C18 . . 121.08(14) ?
    C16 C17 H17 . . 119.5 ?
    C18 C17 H17 . . 119.5 ?
    C19' C18' N1' . . 121.44(13) ?
    C19' C18' C17' . . 117.87(13) ?
    N1' C18' C17' . . 120.68(13) ?
    C19 C18 C17 . . 117.71(13) ?
    C19 C18 N1 . . 120.97(13) ?
    C17 C18 N1 . . 121.32(13) ?
    C20 C19 C18 . . 120.62(14) ?
    C20 C19 H19 . . 119.7 ?
    C18 C19 H19 . . 119.7 ?
    C20' C19' C18' . . 120.80(13) ?
    C20' C19' H19' . . 119.6 ?
    C18' C19' H19' . . 119.6 ?
    C19' C20' C15' . . 121.35(14) ?
    C19' C20' H20' . . 119.3 ?
    C15' C20' H20' . . 119.3 ?
    C19 C20 C15 . . 121.48(14) ?
    C19 C20 H20 . . 119.3 ?
    C15 C20 H20 . . 119.3 ?
    C26' C21' C22' . . 119.43(15) ?
    C26' C21' N1' . . 119.62(14) ?
    C22' C21' N1' . . 120.94(14) ?
    C22 C21 C26 . . 118.69(14) ?
    C22 C21 N1 . . 121.61(14) ?
    C26 C21 N1 . . 119.68(14) ?
    C23' C22' C21' . . 119.87(16) ?
    C23' C22' H22' . . 120.1 ?
    C21' C22' H22' . . 120.1 ?
    C21 C22 C23 . . 119.96(16) ?
    C21 C22 H22 . . 120.0 ?
    C23 C22 H22 . . 120.0 ?
    C24' C23' C22' . . 120.44(18) ?
    C24' C23' H23' . . 119.8 ?
    C22' C23' H23' . . 119.8 ?
    C24 C23 C22 . . 120.77(17) ?
    C24 C23 H23 . . 119.6 ?
    C22 C23 H23 . . 119.6 ?
    C25 C24 C23 . . 119.42(16) ?
    C25 C24 H24 . . 120.3 ?
    C23 C24 H24 . . 120.3 ?
    C25' C24' C23' . . 119.82(17) ?
    C25' C24' H24' . . 120.1 ?
    C23' C24' H24' . . 120.1 ?
    C24 C25 C26 . . 120.42(17) ?
    C24 C25 H25 . . 119.8 ?
    C26 C25 H25 . . 119.8 ?
    C24' C25' C26' . . 120.28(17) ?
    C24' C25' H25' . . 119.9 ?
    C26' C25' H25' . . 119.9 ?
    C25 C26 C21 . . 120.70(17) ?
    C25 C26 H26 . . 119.7 ?
    C21 C26 H26 . . 119.7 ?
    C21' C26' C25' . . 120.13(17) ?
    C21' C26' H26' . . 119.9 ?
    C25' C26' H26' . . 119.9 ?
    C28 C27 C32 . . 119.96(15) ?
    C28 C27 N1 . . 120.04(14) ?
    C32 C27 N1 . . 119.99(15) ?
    C28' C27' C32' . . 119.61(14) ?
    C28' C27' N1' . . 119.81(14) ?
    C32' C27' N1' . . 120.58(14) ?
    C27 C28 C29 . . 120.11(17) ?
    C27 C28 H28 . . 119.9 ?
    C29 C28 H28 . . 119.9 ?
    C27' C28' C29' . . 120.05(16) ?
    C27' C28' H28' . . 120.0 ?
    C29' C28' H28' . . 120.0 ?
    C30' C29' C28' . . 120.11(17) ?
    C30' C29' H29' . . 119.9 ?
    C28' C29' H29' . . 119.9 ?
    C30 C29 C28 . . 119.70(19) ?
    C30 C29 H29 . . 120.2 ?
    C28 C29 H29 . . 120.2 ?
    C31' C30' C29' . . 120.12(16) ?
    C31' C30' H30' . . 119.9 ?
    C29' C30' H30' . . 119.9 ?
    C31 C30 C29 . . 120.41(17) ?
    C31 C30 H30 . . 119.8 ?
    C29 C30 H30 . . 119.8 ?
    C30 C31 C32 . . 120.09(18) ?
    C30 C31 H31 . . 120.0 ?
    C32 C31 H31 . . 120.0 ?
    C30' C31' C32' . . 119.96(17) ?
    C30' C31' H31' . . 120.0 ?
    C32' C31' H31' . . 120.0 ?
    C31 C32 C27 . . 119.72(18) ?
    C31 C32 H32 . . 120.1 ?
    C27 C32 H32 . . 120.1 ?
    C27' C32' C31' . . 120.14(16) ?
    C27' C32' H32' . . 119.9 ?
    C31' C32' H32' . . 119.9 ?
    C18' N1' C21' . . 120.84(12) ?
    C18' N1' C27' . . 121.29(12) ?
    C21' N1' C27' . . 117.73(12) ?
    C18 N1 C21 . . 121.97(12) ?
    C18 N1 C27 . . 119.64(12) ?
    C21 N1 C27 . . 117.71(12) ?
loop_
    _geom_torsion_atom_site_label_1
    _geom_torsion_atom_site_label_2
    _geom_torsion_atom_site_label_3
    _geom_torsion_atom_site_label_4
    _geom_torsion_site_symmetry_1
    _geom_torsion_site_symmetry_2
    _geom_torsion_site_symmetry_3
    _geom_torsion_site_symmetry_4
    _geom_torsion
    _geom_torsion_publ_flag
    C6 C1 C2 C3 . . . . -0.3(2) ?
    C14 C1 C2 C3 . . . . 176.08(15) ?
    C6' C1' C2' C3' . . . . 0.0(2) ?
    C14' C1' C2' C3' . . . . 175.97(15) ?
    C1 C2 C3 C4 . . . . 0.7(3) ?
    C1' C2' C3' C4' . . . . 0.9(3) ?
    C2' C3' C4' C5' . . . . -0.7(3) ?
    C2 C3 C4 C5 . . . . -0.5(3) ?
    C3' C4' C5' C6' . . . . -0.5(3) ?
    C3 C4 C5 C6 . . . . -0.2(3) ?
    C4 C5 C6 C1 . . . . 0.6(2) ?
    C4 C5 C6 C7 . . . . 175.47(14) ?
    C2 C1 C6 C5 . . . . -0.4(2) ?
    C14 C1 C6 C5 . . . . -176.49(14) ?
    C2 C1 C6 C7 . . . . -175.34(14) ?
    C14 C1 C6 C7 . . . . 8.6(2) ?
    C4' C5' C6' C1' . . . . 1.5(2) ?
    C4' C5' C6' C7' . . . . 176.82(14) ?
    C2' C1' C6' C5' . . . . -1.2(2) ?
    C14' C1' C6' C5' . . . . -176.92(13) ?
    C2' C1' C6' C7' . . . . -176.66(14) ?
    C14' C1' C6' C7' . . . . 7.6(2) ?
    C5' C6' C7' O1' . . . . -147.81(16) ?
    C1' C6' C7' O1' . . . . 27.5(2) ?
    C5' C6' C7' C8' . . . . 32.1(2) ?
    C1' C6' C7' C8' . . . . -152.57(14) ?
    C5 C6 C7 O1 . . . . -147.02(16) ?
    C1 C6 C7 O1 . . . . 27.8(2) ?
    C5 C6 C7 C8 . . . . 32.0(2) ?
    C1 C6 C7 C8 . . . . -153.19(14) ?
    O1' C7' C8' C13' . . . . 28.5(2) ?
    C6' C7' C8' C13' . . . . -151.40(15) ?
    O1' C7' C8' C9' . . . . -147.49(17) ?
    C6' C7' C8' C9' . . . . 32.6(2) ?
    O1 C7 C8 C13 . . . . 27.9(2) ?
    C6 C7 C8 C13 . . . . -151.13(15) ?
    O1 C7 C8 C9 . . . . -147.83(16) ?
    C6 C7 C8 C9 . . . . 33.2(2) ?
    C13 C8 C9 C10 . . . . -1.3(2) ?
    C7 C8 C9 C10 . . . . 174.38(15) ?
    C13' C8' C9' C10' . . . . -1.4(2) ?
    C7' C8' C9' C10' . . . . 174.54(15) ?
    C8' C9' C10' C11' . . . . 1.7(3) ?
    C8 C9 C10 C11 . . . . 1.5(3) ?
    C9' C10' C11' C12' . . . . -0.4(3) ?
    C9 C10 C11 C12 . . . . 0.1(3) ?
    C10' C11' C12' C13' . . . . -1.3(3) ?
    C10 C11 C12 C13 . . . . -1.8(3) ?
    C11' C12' C13' C8' . . . . 1.6(3) ?
    C9' C8' C13' C12' . . . . -0.2(2) ?
    C7' C8' C13' C12' . . . . -176.34(16) ?
    C11 C12 C13 C8 . . . . 1.9(3) ?
    C9 C8 C13 C12 . . . . -0.4(2) ?
    C7 C8 C13 C12 . . . . -176.27(16) ?
    C2' C1' C14' O2' . . . . -98.22(19) ?
    C6' C1' C14' O2' . . . . 77.5(2) ?
    C2' C1' C14' C15' . . . . 78.33(19) ?
    C6' C1' C14' C15' . . . . -105.90(17) ?
    C2 C1 C14 O2 . . . . -106.64(18) ?
    C6 C1 C14 O2 . . . . 69.5(2) ?
    C2 C1 C14 C15 . . . . 68.51(19) ?
    C6 C1 C14 C15 . . . . -115.31(16) ?
    O2 C14 C15 C20 . . . . -165.65(16) ?
    C1 C14 C15 C20 . . . . 19.3(2) ?
    O2 C14 C15 C16 . . . . 13.1(2) ?
    C1 C14 C15 C16 . . . . -161.93(14) ?
    O2' C14' C15' C16' . . . . 9.0(2) ?
    C1' C14' C15' C16' . . . . -167.45(14) ?
    O2' C14' C15' C20' . . . . -167.53(16) ?
    C1' C14' C15' C20' . . . . 16.0(2) ?
    C20 C15 C16 C17 . . . . 1.7(2) ?
    C14 C15 C16 C17 . . . . -177.04(14) ?
    C20' C15' C16' C17' . . . . 1.6(2) ?
    C14' C15' C16' C17' . . . . -175.11(15) ?
    C15' C16' C17' C18' . . . . 1.0(2) ?
    C15 C16 C17 C18 . . . . 2.2(2) ?
    C16' C17' C18' C19' . . . . -3.0(2) ?
    C16' C17' C18' N1' . . . . 177.22(14) ?
    C16 C17 C18 C19 . . . . -4.6(2) ?
    C16 C17 C18 N1 . . . . 175.87(15) ?
    C17 C18 C19 C20 . . . . 2.9(2) ?
    N1 C18 C19 C20 . . . . -177.47(15) ?
    N1' C18' C19' C20' . . . . -177.88(14) ?
    C17' C18' C19' C20' . . . . 2.4(2) ?
    C18' C19' C20' C15' . . . . 0.3(2) ?
    C16' C15' C20' C19' . . . . -2.3(2) ?
    C14' C15' C20' C19' . . . . 174.37(15) ?
    C18 C19 C20 C15 . . . . 1.0(2) ?
    C16 C15 C20 C19 . . . . -3.4(2) ?
    C14 C15 C20 C19 . . . . 175.40(15) ?
    C26' C21' C22' C23' . . . . -1.8(2) ?
    N1' C21' C22' C23' . . . . 178.33(15) ?
    C26 C21 C22 C23 . . . . -2.2(3) ?
    N1 C21 C22 C23 . . . . 179.60(15) ?
    C21' C22' C23' C24' . . . . 0.9(3) ?
    C21 C22 C23 C24 . . . . 1.5(3) ?
    C22 C23 C24 C25 . . . . 0.3(3) ?
    C22' C23' C24' C25' . . . . 0.8(3) ?
    C23 C24 C25 C26 . . . . -1.4(3) ?
    C23' C24' C25' C26' . . . . -1.6(3) ?
    C24 C25 C26 C21 . . . . 0.7(3) ?
    C22 C21 C26 C25 . . . . 1.1(3) ?
    N1 C21 C26 C25 . . . . 179.38(16) ?
    C22' C21' C26' C25' . . . . 1.0(2) ?
    N1' C21' C26' C25' . . . . -179.12(15) ?
    C24' C25' C26' C21' . . . . 0.7(3) ?
    C32 C27 C28 C29 . . . . 0.7(2) ?
    N1 C27 C28 C29 . . . . -177.86(14) ?
    C32' C27' C28' C29' . . . . 0.2(2) ?
    N1' C27' C28' C29' . . . . -179.71(14) ?
    C27' C28' C29' C30' . . . . 0.7(2) ?
    C27 C28 C29 C30 . . . . 0.0(3) ?
    C28' C29' C30' C31' . . . . -0.7(3) ?
    C28 C29 C30 C31 . . . . -0.6(3) ?
    C29 C30 C31 C32 . . . . 0.5(3) ?
    C29' C30' C31' C32' . . . . -0.2(3) ?
    C30 C31 C32 C27 . . . . 0.3(3) ?
    C28 C27 C32 C31 . . . . -0.8(2) ?
    N1 C27 C32 C31 . . . . 177.71(15) ?
    C28' C27' C32' C31' . . . . -1.2(2) ?
    N1' C27' C32' C31' . . . . 178.76(14) ?
    C30' C31' C32' C27' . . . . 1.2(3) ?
    C19' C18' N1' C21' . . . . 163.18(14) ?
    C17' C18' N1' C21' . . . . -17.1(2) ?
    C19' C18' N1' C27' . . . . -12.4(2) ?
    C17' C18' N1' C27' . . . . 167.36(14) ?
    C26' C21' N1' C18' . . . . 127.57(16) ?
    C22' C21' N1' C18' . . . . -52.5(2) ?
    C26' C21' N1' C27' . . . . -56.7(2) ?
    C22' C21' N1' C27' . . . . 123.21(16) ?
    C28' C27' N1' C18' . . . . 122.05(16) ?
    C32' C27' N1' C18' . . . . -57.9(2) ?
    C28' C27' N1' C21' . . . . -53.67(19) ?
    C32' C27' N1' C21' . . . . 126.39(16) ?
    C19 C18 N1 C21 . . . . 156.14(15) ?
    C17 C18 N1 C21 . . . . -24.3(2) ?
    C19 C18 N1 C27 . . . . -14.2(2) ?
    C17 C18 N1 C27 . . . . 165.40(15) ?
    C22 C21 N1 C18 . . . . -41.1(2) ?
    C26 C21 N1 C18 . . . . 140.76(16) ?
    C22 C21 N1 C27 . . . . 129.43(17) ?
    C26 C21 N1 C27 . . . . -48.8(2) ?
    C28 C27 N1 C18 . . . . 110.22(17) ?
    C32 C27 N1 C18 . . . . -68.3(2) ?
    C28 C27 N1 C21 . . . . -60.5(2) ?
    C32 C27 N1 C21 . . . . 120.97(16) ?
loop_
    _geom_hbond_atom_site_label_D
    _geom_hbond_atom_site_label_H
    _geom_hbond_atom_site_label_A
    _geom_hbond_site_symmetry_A
    _geom_hbond_distance_DH
    _geom_hbond_distance_HA
    _geom_hbond_distance_DA
    _geom_hbond_angle_DHA
    C31' H31' O2 2_666 0.93 2.51 3.419(2) 166
    C16 H16 O2' . 0.93 2.44 3.219(2) 141
    C30' H30' Cg1 2_666 0.93 3.00 3.894(2) 162
    C4' H4' Cg2 1_545 0.93 2.95 3.731(2) 142
