# Supplementary material for: 4-(2-Benzoyl­benzoyl)-N,N-diphenyl­aniline
Source: Acta Crystallogr Sect E Struct Rep Online. 2012 Jun 13;68(Pt 7):o2035. doi: 10.1107/S160053681202466X (PMC3393304; doi:10.1107/S160053681202466X)
Supplement: Supplementary file 2 [file e-68-o2035-Isup2.hkl]

#
# h,k,l, Fc-squared, Fo-squared, sigma(Fo-squared) and status flag
#
data_I
_shelx_title ' KSPN in P-1'
_shelx_refln_list_code          4
_shelx_F_calc_maximum      248.46
_exptl_crystal_F_000       952.00
_reflns_d_resolution_high  0.8401
 
loop_
 _symmetry_equiv_pos_as_xyz
 'x, y, z'
 '-x, -y, -z'
 
_cell_length_a    10.7599
_cell_length_b    13.0389
_cell_length_c    17.9453
_cell_angle_alpha  90.447
_cell_angle_beta   98.415
_cell_angle_gamma 108.904
 
_shelx_F_squared_multiplier     1.000
 
loop_
 _refln_index_h
 _refln_index_k
 _refln_index_l
 _refln_F_squared_calc
 _refln_F_squared_meas
 _refln_F_squared_sigma
 _refln_observed_status
   2   0   0    41263.32    36864.07    292.93 o
   3   0   0    21565.94    20490.56    161.57 o
   4   0   0      178.11      165.06      2.91 o
   5   0   0        0.80        1.14      1.29 o
   6   0   0      284.04      232.32      5.03 o
   7   0   0       49.12       47.10      2.86 o
   8   0   0      163.25      177.35      7.36 o
   9   0   0      180.33      194.60      8.70 o
  10   0   0       10.94       10.66      3.67 o
  11   0   0       11.92       13.42      4.60 o
 -12   1   0       39.11       38.95      5.65 o
 -11   1   0        2.05        5.67      4.21 o
 -10   1   0       15.34       15.42      4.13 o
  -9   1   0        0.88       -1.81      2.53 o
  -8   1   0        7.62        4.24      2.32 o
  -7   1   0       54.03       57.01      3.19 o
  -6   1   0       45.51       46.06      2.74 o
  -5   1   0      533.77      536.69      7.27 o
  -4   1   0      185.19      202.85      3.01 o
  -3   1   0     3311.64     3132.01     25.62 o
  -2   1   0      110.86       81.35      1.38 o
  -1   1   0      172.95      119.96      6.00 o
   0   1   0        9.26       -0.54      0.54 o
   1   1   0       35.76       36.79      0.78 o
   2   1   0       17.36       15.70      1.03 o
   3   1   0     2006.67     1916.69     17.23 o
   4   1   0       27.46       19.65      1.40 o
   5   1   0      134.76      141.03      3.47 o
   6   1   0      289.46      314.23      6.00 o
   7   1   0       20.92       19.09      2.40 o
   8   1   0      108.38      114.83      4.65 o
   9   1   0        8.85        6.86      3.16 o
  10   1   0       23.90       21.80      4.16 o
  11   1   0        0.32       -2.27      4.88 o
 -12   2   0        0.32        0.82      4.27 o
 -11   2   0        1.71        2.14      4.05 o
 -10   2   0       41.94       50.90      5.63 o
  -9   2   0       56.22       64.31      4.36 o
  -8   2   0       35.41       38.48      3.13 o
  -7   2   0      338.04      341.11      6.53 o
  -6   2   0     1719.18     1759.59     20.86 o
  -5   2   0     1472.60     1472.00     16.25 o
  -4   2   0     1097.13     1008.44      9.68 o
  -3   2   0     2461.40     2344.94     19.36 o
  -2   2   0     1668.87     1623.30     13.41 o
  -1   2   0     4112.90     4062.45     42.11 o
   0   2   0     3090.92     3091.17     61.55 o
   1   2   0     1318.31     1263.57      9.68 o
   2   2   0       96.58       89.98      1.59 o
   3   2   0     1287.60     1222.18     11.82 o
   4   2   0     2339.42     2276.86     24.70 o
   5   2   0      300.40      327.69      5.77 o
   6   2   0      446.03      447.26      7.52 o
   7   2   0      251.89      267.10      5.94 o
   8   2   0      223.93      228.89      7.17 o
   9   2   0       17.49       18.18      3.78 o
  10   2   0        6.57        0.62      3.88 o
  11   2   0       11.19        7.51      5.05 o
 -12   3   0       55.94       43.84      5.77 o
 -11   3   0       39.99       39.76      5.10 o
 -10   3   0        0.00       -1.52      2.95 o
  -9   3   0       34.30       36.83      3.30 o
  -8   3   0      347.78      347.63      7.70 o
  -7   3   0      174.41      160.60      4.41 o
  -6   3   0       96.49       96.17      3.11 o
  -5   3   0      401.61      404.77      6.12 o
  -4   3   0     2915.93     2796.39     30.40 o
  -3   3   0     3263.89     3161.42     28.20 o
  -2   3   0    12395.36    11857.03     95.02 o
  -1   3   0      596.88      562.68     10.12 o
   0   3   0     9217.58     8761.74    143.30 o
   1   3   0     7051.81     6837.83     59.88 o
   2   3   0     1517.58     1480.30     13.07 o
   3   3   0      225.15      209.14      3.16 o
   4   3   0      719.50      737.71      8.05 o
   5   3   0        1.75       -1.25      1.25 o
   6   3   0      483.74      478.16      7.65 o
   7   3   0       32.53       29.43      2.57 o
   8   3   0        2.73        6.52      2.83 o
   9   3   0      181.46      181.45     10.92 o
  10   3   0        9.18        4.62      4.14 o
 -12   4   0       22.18       22.92      4.97 o
 -11   4   0        1.03        2.03      4.11 o
 -10   4   0      106.05      112.46      5.48 o
  -9   4   0        1.77        0.88      2.02 o
  -8   4   0        7.50        3.64      2.42 o
  -7   4   0      238.82      262.53      5.97 o
  -6   4   0       44.73       32.44      3.24 o
  -5   4   0      278.16      292.85      4.73 o
  -4   4   0      719.13      685.68      8.09 o
  -3   4   0      736.96      768.72      7.16 o
  -2   4   0     1540.32     1525.32     15.60 o
  -1   4   0      110.09      101.65      6.41 o
   0   4   0     3025.35     3011.16     49.79 o
   1   4   0       24.46       16.13      0.90 o
   2   4   0      761.10      757.83      7.50 o
   3   4   0      127.66      128.58      4.08 o
   4   4   0      167.02      148.21      3.30 o
   5   4   0      145.14      155.49      3.72 o
   6   4   0      109.30       98.27      3.40 o
   7   4   0       70.64       68.51      4.42 o
   8   4   0        6.37        4.28      3.54 o
   9   4   0       60.16       50.71      5.34 o
  10   4   0       12.78        8.83      4.42 o
 -12   5   0       11.26        3.88      5.43 o
 -11   5   0       70.21       74.55      5.13 o
 -10   5   0       12.27       10.61      3.37 o
  -9   5   0       20.39       22.50      2.49 o
  -8   5   0        8.33        6.98      1.75 o
  -7   5   0        2.62       -0.50      1.17 o
  -6   5   0        3.11       -1.43      1.43 o
  -5   5   0      324.47      279.27      4.95 o
  -4   5   0     1055.15     1084.18     11.81 o
  -3   5   0      193.02      230.44      2.93 o
  -2   5   0      344.41      357.71      5.50 o
  -1   5   0      233.58      232.99     10.95 o
   0   5   0      270.97      314.65      6.25 o
   1   5   0      763.16      810.28      9.34 o
   2   5   0      749.73      694.40      9.28 o
   3   5   0      226.13      254.14      4.02 o
   4   5   0      132.99      122.94      3.16 o
   5   5   0       21.90       23.65      2.15 o
   6   5   0        2.87       -0.52      1.80 o
   7   5   0        3.18       -0.99      2.34 o
   8   5   0        0.01       -1.58      3.23 o
   9   5   0       22.99       19.62      4.57 o
 -12   6   0        4.23        5.76      5.08 o
 -11   6   0        4.63        3.43      3.82 o
 -10   6   0        0.19        1.01      2.81 o
  -9   6   0        0.34        1.34      2.67 o
  -8   6   0      225.63      234.62      9.35 o
  -7   6   0      154.24      152.88      4.24 o
  -6   6   0     1443.98     1529.98     16.98 o
  -5   6   0     1116.88     1109.56     12.43 o
  -4   6   0      911.28      983.98     10.82 o
  -3   6   0      639.03      656.46      8.70 o
  -2   6   0      423.84      406.55      7.14 o
  -1   6   0      650.23      643.18     16.64 o
   0   6   0      768.13      833.75     18.16 o
   1   6   0       26.81       38.07      1.46 o
   2   6   0     1089.84     1146.00     14.46 o
   3   6   0       28.88       40.09      2.31 o
   4   6   0      265.80      267.42      6.06 o
   5   6   0       25.53       22.45      2.14 o
   6   6   0        7.81        6.86      2.46 o
   7   6   0        0.76        2.65      3.57 o
   8   6   0       22.48       19.17      4.89 o
   9   6   0        8.38       11.49      5.12 o
 -12   7   0        2.41       -2.81      3.94 o
 -11   7   0        1.02       -3.54      3.54 o
 -10   7   0       11.23        5.80      3.62 o
  -9   7   0        4.69        2.95      2.72 o
  -8   7   0       16.90       16.40      2.52 o
  -7   7   0       19.59       18.74      2.58 o
  -6   7   0       73.29       67.66      2.37 o
  -5   7   0      371.29      327.66      5.25 o
  -4   7   0      149.63      163.51      2.94 o
  -3   7   0        2.72        2.38      0.89 o
  -2   7   0       43.58       47.91      1.97 o
  -1   7   0      399.77      429.58     13.45 o
   0   7   0       15.82       16.91      1.59 o
   1   7   0      776.02      731.45      9.47 o
   2   7   0      209.31      190.47      3.99 o
   3   7   0       39.08       38.19      2.29 o
   4   7   0        5.28        2.08      1.95 o
   5   7   0        1.76       -1.63      2.12 o
   6   7   0      161.30      159.94      6.07 o
   7   7   0        2.99        4.08      4.09 o
   8   7   0      137.43      143.71      8.40 o
 -12   8   0        9.50       19.43      4.71 o
 -11   8   0       97.86       96.15      6.30 o
 -10   8   0      145.39      141.06      6.70 o
  -9   8   0       61.34       58.27      4.67 o
  -8   8   0       26.90       21.61      3.09 o
  -7   8   0       25.27       26.12      2.01 o
  -6   8   0        6.38        9.15      1.78 o
  -5   8   0      122.65      111.93      2.67 o
  -4   8   0       11.63       12.84      1.37 o
  -3   8   0       12.21        7.09      0.98 o
  -2   8   0       15.54       35.72      8.37 o
  -1   8   0      140.39      134.56     13.99 o
   0   8   0      332.13      308.84      4.73 o
   1   8   0        0.45        1.72      1.21 o
   2   8   0      126.99      125.11      3.78 o
   3   8   0       51.77       51.80      2.68 o
   4   8   0        0.13       -2.17      2.17 o
   5   8   0       80.94       74.30      4.06 o
   6   8   0        8.48       10.79      4.06 o
   7   8   0       57.85       50.51      7.00 o
   8   8   0       64.13       87.89      8.66 o
 -12   9   0       11.04       12.59      5.60 o
 -11   9   0        1.98       -0.56      3.69 o
 -10   9   0       11.33        4.47      3.69 o
  -9   9   0        5.09       -3.00      3.00 o
  -8   9   0       54.25       44.20      3.51 o
  -7   9   0      333.35      353.04      6.47 o
  -6   9   0        0.06       -1.56      1.56 o
  -5   9   0      172.58      173.92      3.20 o
  -4   9   0      286.65      290.31      4.65 o
  -3   9   0      177.73      193.10      4.64 o
  -2   9   0      273.92      301.87     14.96 o
  -1   9   0      220.51      249.95     10.33 o
   0   9   0      129.61      130.43      3.32 o
   1   9   0       60.85       58.21      2.65 o
   2   9   0      206.90      218.41      4.73 o
   3   9   0       20.00       19.61      2.55 o
   4   9   0      133.17      135.88      5.49 o
   5   9   0       89.49       89.43      4.96 o
   6   9   0        0.73        4.24      5.36 o
   7   9   0       19.53       38.39      6.90 o
 -11  10   0       21.70       27.59      4.92 o
 -10  10   0       47.19       49.34      4.77 o
  -9  10   0      400.43      401.79     10.31 o
  -8  10   0      558.18      555.33     16.07 o
  -7  10   0       24.99       16.22      2.67 o
  -6  10   0      529.81      509.25      9.01 o
  -5  10   0        1.09       -0.66      1.49 o
  -4  10   0        5.66        5.11      1.27 o
  -3  10   0       56.29       57.20      5.00 o
  -2  10   0        2.78        1.85      7.66 o
  -1  10   0        8.48        0.79      6.02 o
   0  10   0        2.32        0.05      1.62 o
   1  10   0       23.99       17.89      2.03 o
   2  10   0      519.21      492.31      9.93 o
   3  10   0        2.80        3.65      2.63 o
   4  10   0      374.17      385.20      9.47 o
   5  10   0        8.99        4.53      3.73 o
   6  10   0        3.53        7.09      4.96 o
 -11  11   0       70.59       79.58      6.66 o
 -10  11   0       59.28       75.22      6.02 o
  -9  11   0      105.55      107.42      6.19 o
  -8  11   0        2.28       -1.75      2.59 o
  -7  11   0        0.50        0.10      2.29 o
  -6  11   0      201.91      185.41      6.87 o
  -5  11   0       38.03       32.73      2.40 o
  -4  11   0       42.58       40.41      2.00 o
  -3  11   0       21.71       22.92      4.99 o
  -2  11   0       34.89       47.62      9.71 o
  -1  11   0      136.11      121.29     12.60 o
   0  11   0       28.32       27.76      1.73 o
   1  11   0       22.64       16.41      2.94 o
   2  11   0       28.88       30.65      2.92 o
   3  11   0        1.82        4.08      2.58 o
   4  11   0        0.43        2.42      2.95 o
   5  11   0       35.91       37.34      8.91 o
 -10  12   0       24.49       15.61      4.34 o
  -9  12   0       12.92       16.48      3.84 o
  -8  12   0       84.66       78.24      4.17 o
  -7  12   0       32.66       29.53      3.81 o
  -6  12   0        0.41       -2.38      2.38 o
  -5  12   0      362.26      347.16      9.37 o
  -4  12   0       37.67       38.27      2.03 o
  -3  12   0        6.27        6.30      7.55 o
  -2  12   0      627.08      639.04     29.91 o
  -1  12   0      205.10      187.70     15.95 o
   0  12   0        0.05        1.47      1.62 o
   1  12   0       17.82       14.91      2.38 o
   2  12   0       45.07       43.44      3.45 o
   3  12   0       36.01       34.33      3.65 o
   4  12   0       76.58       69.86     11.47 o
 -10  13   0        6.51       16.63      8.06 o
  -9  13   0       19.66       13.21      4.87 o
  -8  13   0        0.70        3.78      3.63 o
  -7  13   0      178.38      183.77      7.17 o
  -6  13   0        0.65       -1.93      2.59 o
  -5  13   0       59.36       54.61      3.35 o
  -4  13   0        0.04       -1.71      1.71 o
  -3  13   0        3.61       -4.48      6.87 o
  -2  13   0       58.55       74.64     11.98 o
  -1  13   0       83.08       72.88     11.47 o
   0  13   0      277.38      285.08      6.45 o
   1  13   0        0.33       -0.21      2.72 o
   2  13   0        0.68        4.45      3.05 o
   3  13   0       10.15        1.60      3.91 o
  -8  14   0        0.43        3.14      3.48 o
  -7  14   0       34.62       31.91      3.87 o
  -6  14   0       16.67       17.56      2.97 o
  -5  14   0        8.51        7.06      2.32 o
  -4  14   0       44.64       50.97      4.60 o
  -2  14   0       95.54      109.37     13.85 o
  -1  14   0       10.36       11.75      8.68 o
   0  14   0        6.02       14.30      2.68 o
   1  14   0       26.94       28.72      3.68 o
  -7  15   0        0.06        4.11      3.53 o
  -6  15   0       19.00       28.85      3.54 o
  -5  15   0      135.27      149.47      5.11 o
   4 -15   1       68.21       83.94      6.53 o
   5 -15   1        1.21       -2.02      2.12 o
   6 -15   1        0.05       -0.95      2.66 o
  -1 -14   1       95.51      110.10     10.33 o
   0 -14   1        0.34        1.05      2.34 o
   4 -14   1        6.79        7.79      1.92 o
   5 -14   1        0.06       -1.46      2.77 o
   6 -14   1       17.43       12.87      2.97 o
   7 -14   1        3.38        5.93      3.94 o
   8 -14   1       39.20       49.68      4.84 o
  -3 -13   1       41.07       46.62      5.42 o
  -2 -13   1       43.87       44.24      4.20 o
  -1 -13   1       12.66       10.45      3.05 o
   0 -13   1        3.36       -2.28      2.28 o
   4 -13   1      137.99      123.98      4.26 o
   5 -13   1       17.56       16.99      2.69 o
   6 -13   1      178.84      176.55      6.49 o
   7 -13   1      134.50      124.35      6.96 o
   8 -13   1       30.71       28.32      6.51 o
   9 -13   1        0.80       -4.24      4.24 o
  -4 -12   1       66.34       54.35     10.87 o
  -3 -12   1        0.17        3.51      2.93 o
  -2 -12   1      234.13      242.41      6.87 o
  -1 -12   1       15.80       17.56      2.92 o
   0 -12   1        2.96       -0.18      2.05 o
   1 -12   1      101.86       92.46     11.41 o
   2 -12   1        0.61       -6.13      6.13 o
   4 -12   1      203.80      203.13      4.67 o
   5 -12   1      270.87      300.20      7.81 o
   6 -12   1       25.44       18.62      3.35 o
   7 -12   1      116.50      105.85      5.61 o
   8 -12   1        0.24       -1.07      2.48 o
   9 -12   1       24.93       24.01      4.10 o
  10 -12   1       20.13       25.39      6.59 o
  -5 -11   1        4.05        1.57      4.99 o
  -4 -11   1       89.48       90.11      4.95 o
  -3 -11   1        0.15       -2.42      2.42 o
  -2 -11   1        0.26       -2.09      2.09 o
  -1 -11   1       45.96       51.20      3.31 o
   0 -11   1        9.91        7.35      1.39 o
   1 -11   1      205.44      204.16     15.67 o
   2 -11   1      387.18      404.17     21.91 o
   3 -11   1      127.99      122.55      3.93 o
   4 -11   1      213.19      212.46      4.49 o
   5 -11   1      522.74      509.59      8.66 o
   6 -11   1      384.21      404.42     17.36 o
   7 -11   1       37.90       35.61      3.65 o
   8 -11   1       97.98      100.28      5.59 o
   9 -11   1       42.68       48.05      5.56 o
  10 -11   1        3.03        1.70      8.68 o
  11 -11   1        0.07        0.13      4.29 o
  -6 -10   1       16.76       16.52      5.43 o
  -5 -10   1        5.49        7.27      4.45 o
  -4 -10   1        9.52        5.43      2.93 o
  -3 -10   1      152.69      143.81      5.43 o
  -2 -10   1       78.76       68.83      6.08 o
  -1 -10   1        0.65       -0.03      1.52 o
   0 -10   1      126.45      113.60      3.32 o
   1 -10   1      134.69      129.69     11.98 o
   2 -10   1       30.25       34.61      4.79 o
   3 -10   1      170.62      164.98      4.69 o
   4 -10   1       21.59       24.44      1.70 o
   5 -10   1       65.22       60.91      2.56 o
   6 -10   1     1466.34     1415.72     20.85 o
   7 -10   1        1.73       -0.51      2.47 o
   8 -10   1      400.97      414.63      9.11 o
   9 -10   1        1.55        1.53      4.00 o
  10 -10   1       18.48       11.28      3.79 o
  11 -10   1        0.27       -3.60      3.60 o
  -7  -9   1        3.28        5.83      5.18 o
  -6  -9   1      148.40      137.57     19.27 o
  -5  -9   1        5.43        5.63      3.03 o
  -4  -9   1      299.77      296.78      7.90 o
  -3  -9   1       66.65       68.99      3.36 o
  -2  -9   1      493.61      499.37      7.81 o
  -1  -9   1      176.34      170.48      3.59 o
   0  -9   1        0.72        1.53      1.14 o
   1  -9   1       13.37       21.74      6.70 o
   2  -9   1      492.39      535.60     16.07 o
   3  -9   1       27.23       25.97      1.36 o
   4  -9   1      215.25      218.52      4.10 o
   5  -9   1       14.16       18.02      1.79 o
   6  -9   1      404.89      421.57      6.97 o
   7  -9   1       21.03       10.91      2.41 o
   8  -9   1       15.70       12.51      2.86 o
   9  -9   1        4.64       -1.25      3.16 o
  10  -9   1      141.11      140.63      6.81 o
  11  -9   1      126.53      136.99      7.21 o
  12  -9   1        7.66        9.88      5.17 o
  -8  -8   1        0.04       -4.21      4.78 o
  -7  -8   1       15.81       11.60      5.28 o
  -6  -8   1       53.25       34.51      6.84 o
  -5  -8   1        8.59        9.31      2.75 o
  -4  -8   1        0.96        1.18      2.15 o
  -3  -8   1       69.80       64.99      3.22 o
  -2  -8   1       55.49       53.14      3.22 o
  -1  -8   1        0.13       -1.05      1.05 o
   0  -8   1      887.39      910.81     12.40 o
   1  -8   1      929.26     1012.50     35.76 o
   2  -8   1        1.78        0.60      1.39 o
   3  -8   1       28.57       28.82      1.96 o
   4  -8   1        5.32        2.41      1.02 o
   5  -8   1      144.16      151.62      3.04 o
   6  -8   1        1.30       -0.05      1.25 o
   7  -8   1       34.83       36.24      2.25 o
   8  -8   1       45.02       35.07      3.38 o
   9  -8   1      258.61      251.12      8.42 o
  10  -8   1       93.73       95.63      8.85 o
  11  -8   1        2.50       -0.18      4.20 o
  12  -8   1        4.85       -2.10      4.04 o
  -8  -7   1       15.48       18.87      5.00 o
  -7  -7   1        4.28        3.94      4.31 o
  -6  -7   1        0.64       -2.36      2.36 o
  -5  -7   1        0.37       -0.32      2.13 o
  -4  -7   1      204.16      184.14      4.74 o
  -3  -7   1      236.77      227.90      4.78 o
  -2  -7   1       85.69       83.39      2.69 o
  -1  -7   1      215.48      196.96      3.49 o
   0  -7   1      143.92      148.76      3.99 o
   1  -7   1      554.15      573.59     22.53 o
   2  -7   1       75.32       95.86      4.78 o
   3  -7   1      853.04      901.18     11.22 o
   4  -7   1       80.69       88.50      2.56 o
   5  -7   1      124.97      109.15      2.55 o
   6  -7   1        0.22       -0.18      1.32 o
   7  -7   1       28.78       25.77      2.15 o
   8  -7   1      122.54      118.90      4.34 o
   9  -7   1       74.16       73.38      4.79 o
  10  -7   1        6.31        6.79      3.57 o
  11  -7   1        6.68        5.85      4.25 o
  12  -7   1        4.93        3.12      5.75 o
  -9  -6   1        2.71       -2.86      3.74 o
  -8  -6   1       63.60       67.90      5.42 o
  -7  -6   1        2.78       -2.91      2.91 o
  -6  -6   1        9.68       15.17      2.31 o
  -5  -6   1       46.01       50.58      3.00 o
  -4  -6   1      364.75      385.49      5.71 o
  -3  -6   1      260.00      289.12      4.91 o
  -2  -6   1      118.37      110.94      2.92 o
  -1  -6   1     6460.06     6751.04     70.63 o
   0  -6   1        6.00        8.89      2.04 o
   1  -6   1      424.22      429.49     17.59 o
   2  -6   1     5551.19     5837.00     72.94 o
   3  -6   1       75.18       68.31      1.70 o
   4  -6   1      278.20      316.05      4.01 o
   5  -6   1      114.98      106.12      2.78 o
   6  -6   1      179.44      171.77      3.84 o
   7  -6   1        3.13        2.90      1.82 o
   8  -6   1      156.14      155.44      5.50 o
   9  -6   1      138.64      124.68      5.22 o
  10  -6   1        1.64       -1.81      2.85 o
  11  -6   1       33.48       23.16      4.63 o
  12  -6   1        5.21        1.65      8.08 o
 -10  -5   1        6.96       11.04      5.41 o
  -9  -5   1        0.24       -1.43      3.76 o
  -8  -5   1       39.50       44.70      4.68 o
  -7  -5   1       32.41       28.85      2.83 o
  -6  -5   1      165.31      166.25      4.32 o
  -5  -5   1        8.64        8.02      1.26 o
  -4  -5   1      574.26      603.61      7.81 o
  -3  -5   1      333.01      365.48      5.06 o
  -2  -5   1      623.51      658.23      8.16 o
  -1  -5   1       39.32       35.68      1.19 o
   0  -5   1     1489.92     1448.31     30.22 o
   1  -5   1     1324.83     1417.02     43.82 o
   2  -5   1       72.81      103.15      1.54 o
   3  -5   1        3.34       -0.68      0.68 o
   4  -5   1      188.42      188.47      3.82 o
   5  -5   1      103.95       99.45      3.12 o
   6  -5   1     1799.30     1927.27     23.01 o
   7  -5   1       37.78       38.22      3.00 o
   8  -5   1        1.13       -1.71      2.66 o
   9  -5   1      367.48      377.72      7.67 o
  10  -5   1       84.05       73.61      4.79 o
  11  -5   1       28.93       35.06      4.31 o
  12  -5   1       23.19       13.92      8.40 o
 -10  -4   1        4.17       -3.87      4.77 o
  -9  -4   1      128.68      139.63      7.11 o
  -8  -4   1        0.65       -1.21      3.35 o
  -7  -4   1      142.46      141.10      4.34 o
  -6  -4   1       10.04        8.67      1.85 o
  -5  -4   1      145.53      164.35      3.69 o
  -4  -4   1       80.76       89.55      2.74 o
  -3  -4   1       36.60       44.90      1.81 o
  -2  -4   1     2903.40     2903.77     24.76 o
  -1  -4   1      452.91      449.02      5.16 o
   0  -4   1     3659.96     3452.11     69.23 o
   1  -4   1      188.69      184.52      5.22 o
   2  -4   1      253.21      250.40      3.36 o
   3  -4   1     2321.12     2309.49     22.00 o
   4  -4   1     1193.01     1186.31     12.97 o
   5  -4   1      765.71      768.90     10.18 o
   6  -4   1      796.15      886.07     10.78 o
   7  -4   1       18.96       18.36      1.75 o
   8  -4   1      270.16      265.21      5.36 o
   9  -4   1        3.71        5.22      2.72 o
  10  -4   1       57.26       50.72      4.36 o
  11  -4   1       27.65       33.63      4.95 o
  12  -4   1       23.69       20.60      4.91 o
 -10  -3   1        7.29       10.56      4.80 o
  -9  -3   1        0.62        1.20      3.69 o
  -8  -3   1        0.02       -2.81      2.81 o
  -7  -3   1       48.04       43.16      2.51 o
  -6  -3   1      549.02      546.97      8.26 o
  -5  -3   1      171.16      158.43      3.32 o
  -4  -3   1       15.42       21.15      1.39 o
  -3  -3   1      643.96      661.83      7.33 o
  -2  -3   1      253.16      231.94      3.42 o
  -1  -3   1      103.76       96.80      1.58 o
   0  -3   1     6781.86     6605.57    106.82 o
   1  -3   1     1403.69     1369.48     16.40 o
   2  -3   1     2983.56     2909.54     25.78 o
   3  -3   1    14987.05    14460.11    119.43 o
   4  -3   1      496.18      500.12      5.96 o
   5  -3   1     1283.23     1284.08     13.52 o
   6  -3   1      362.98      339.34      5.47 o
   7  -3   1      344.77      361.22      6.18 o
   8  -3   1        4.27        1.68      1.88 o
   9  -3   1       53.68       54.57      3.28 o
  10  -3   1      238.84      250.29      8.03 o
  11  -3   1       80.23      105.47      6.75 o
  12  -3   1        8.17        3.34      4.38 o
 -11  -2   1       27.91       26.39      5.68 o
 -10  -2   1      134.35      117.17      8.50 o
  -9  -2   1       27.25       34.38      4.10 o
  -8  -2   1       28.96       23.91      3.57 o
  -7  -2   1       68.49       67.37      3.27 o
  -6  -2   1      100.66      113.26      3.68 o
  -5  -2   1        2.00        0.09      1.15 o
  -4  -2   1     1854.69     1862.05     19.66 o
  -3  -2   1       84.45       72.93      1.73 o
  -2  -2   1      239.70      215.51      2.60 o
  -1  -2   1     9038.72     8522.89     71.07 o
   0  -2   1     1470.18     1378.02     16.76 o
   1  -2   1      126.70      111.26      1.29 o
   2  -2   1     5299.51     5011.73     40.08 o
   3  -2   1     1921.60     1861.74     15.69 o
   4  -2   1     5614.45     5434.46     44.06 o
   5  -2   1       65.65       53.36      2.18 o
   6  -2   1       90.95       99.10      4.21 o
   7  -2   1        4.59        4.40      1.74 o
   8  -2   1      159.97      161.31      6.06 o
   9  -2   1      107.73      123.53      4.57 o
  10  -2   1        6.86       11.73      4.05 o
  11  -2   1        0.19        5.25      4.35 o
  12  -2   1        9.61        9.11      5.94 o
 -11  -1   1       10.20        2.11      4.99 o
 -10  -1   1       32.69       40.54      4.96 o
  -9  -1   1       31.23       35.57      4.03 o
  -8  -1   1      203.18      218.08      7.52 o
  -7  -1   1       22.43       21.68      2.70 o
  -6  -1   1      558.62      582.80      9.94 o
  -5  -1   1      519.34      565.23      7.67 o
  -4  -1   1       75.18       65.12      2.23 o
  -3  -1   1      969.85      922.11      8.77 o
  -2  -1   1     6318.07     5867.03     51.31 o
  -1  -1   1     1482.60     1379.42     17.46 o
   0  -1   1       10.55       -0.40      0.40 o
   1  -1   1       89.41       68.93      2.09 o
   2  -1   1      488.72      472.43      4.46 o
   3  -1   1     1530.86     1474.81     12.69 o
   4  -1   1     6041.78     5892.50     49.72 o
   5  -1   1      286.65      277.04      4.79 o
   6  -1   1     1057.94     1110.28     15.44 o
   7  -1   1      172.94      159.75      4.92 o
   8  -1   1        1.98       -0.74      1.93 o
   9  -1   1       16.87       13.51      2.66 o
  10  -1   1       16.38       14.97      6.20 o
  11  -1   1       23.94       13.42      4.41 o
  12  -1   1       32.72       25.92      5.41 o
 -12   0   1        0.20        1.29      6.47 o
 -11   0   1        5.96       -1.72      4.08 o
 -10   0   1        7.98        4.93      4.12 o
  -9   0   1       12.28        9.73      3.67 o
  -8   0   1        0.53       -0.26      2.30 o
  -7   0   1       57.55       59.43      3.08 o
  -6   0   1      125.52      123.51      3.67 o
  -5   0   1        9.78       12.73      1.96 o
  -4   0   1       55.98       66.53      1.81 o
  -3   0   1       40.93       23.93      1.14 o
  -2   0   1       51.98       39.15      1.37 o
   0   0   1       21.85       -0.05      0.05 o
   1   0   1        0.00       -0.99      0.99 o
   2   0   1        0.32        0.77      0.72 o
   3   0   1      251.57      250.32      4.46 o
   4   0   1      297.41      299.25      3.98 o
   5   0   1      142.34      152.05      4.09 o
   6   0   1      360.25      360.33      6.50 o
   7   0   1        2.94        4.00      2.00 o
   8   0   1       23.12       15.90      2.57 o
   9   0   1        3.90        2.14      3.07 o
  10   0   1       59.72       67.01      5.75 o
  11   0   1       38.75       40.39      5.50 o
 -12   1   1        7.81        2.54      4.55 o
 -11   1   1        7.96        9.04      4.22 o
 -10   1   1      200.97      198.60      8.33 o
  -9   1   1      155.39      151.69      6.02 o
  -8   1   1       42.24       43.53      3.66 o
  -7   1   1       67.40       64.88      3.31 o
  -6   1   1     1417.16     1478.08     19.43 o
  -5   1   1      360.09      379.35      5.31 o
  -4   1   1        0.05       -0.78      0.78 o
  -3   1   1     5965.10     5661.46     45.40 o
  -2   1   1     5890.86     5514.74     44.09 o
  -1   1   1      187.25      143.77      2.63 o
   0   1   1      149.55       75.73      4.51 o
   1   1   1      471.76      458.43      4.14 o
   2   1   1      257.45      254.29      3.06 o
   3   1   1     5078.52     5007.95     42.26 o
   4   1   1     1568.96     1549.56     15.87 o
   5   1   1      924.88      911.63     11.88 o
   6   1   1        2.82       -1.99      1.99 o
   7   1   1      254.64      249.48      5.76 o
   8   1   1       28.24       22.90      3.40 o
   9   1   1        0.56        3.11      3.17 o
  10   1   1       12.55       16.00      4.30 o
  11   1   1       32.83       27.38      6.05 o
 -12   2   1        0.02       -2.00      4.29 o
 -11   2   1       10.64       10.85      4.08 o
 -10   2   1        5.77        4.45      3.79 o
  -9   2   1        6.08        6.71      2.95 o
  -8   2   1      114.56      106.87      5.02 o
  -7   2   1      140.67      142.08      4.56 o
  -6   2   1       35.20       32.43      2.47 o
  -5   2   1     1145.05     1136.47     13.88 o
  -4   2   1        1.58        3.82      1.01 o
  -3   2   1       13.14        9.82      0.91 o
  -2   2   1     8771.59     8361.62     64.22 o
  -1   2   1      574.29      538.74      5.20 o
   0   2   1      604.67      532.67      5.60 o
   1   2   1     2178.09     2061.72     17.56 o
   2   2   1      471.37      451.84      4.68 o
   3   2   1     1912.90     1874.98     18.44 o
   4   2   1      676.31      697.89      9.05 o
   5   2   1      272.18      278.37      5.31 o
   6   2   1      144.58      148.21      4.24 o
   7   2   1       21.22       20.31      2.49 o
   8   2   1       73.67       81.06      4.72 o
   9   2   1      219.99      229.29     14.40 o
  10   2   1       79.61       71.28      6.14 o
  11   2   1        6.33        3.71      5.09 o
 -12   3   1       64.05       70.36      6.53 o
 -11   3   1        0.52        4.85      3.92 o
 -10   3   1      209.87      213.12      8.93 o
  -9   3   1        0.47        3.85      2.80 o
  -8   3   1      700.35      742.73     14.88 o
  -7   3   1       12.74       12.28      2.11 o
  -6   3   1      699.87      705.47     10.62 o
  -5   3   1     2623.15     2741.54     33.26 o
  -4   3   1       42.52       55.02      2.35 o
  -3   3   1      543.58      513.99      5.17 o
  -2   3   1     2654.95     2481.59     19.50 o
  -1   3   1      459.87      435.48      6.43 o
   0   3   1     9036.91     8820.96    102.22 o
   1   3   1    12242.55    11878.94     94.80 o
   2   3   1     1984.86     1923.02     17.57 o
   3   3   1     3933.02     3881.71     34.76 o
   4   3   1        5.06        2.75      1.17 o
   5   3   1     1082.95     1118.66     14.77 o
   6   3   1      188.61      200.38      5.42 o
   7   3   1        0.03       -0.98      2.32 o
   8   3   1      239.00      242.42      7.58 o
   9   3   1       16.15       16.64      4.24 o
  10   3   1        0.01        3.46      4.12 o
 -12   4   1        2.14       -0.78      4.90 o
 -11   4   1        4.12        0.31      4.29 o
 -10   4   1       21.60       17.47      3.61 o
  -9   4   1       22.34       26.32      3.37 o
  -8   4   1        0.56       -0.56      2.06 o
  -7   4   1       17.98       15.63      2.23 o
  -6   4   1      273.26      294.50      5.83 o
  -5   4   1       54.63       61.03      2.14 o
  -4   4   1      623.92      613.37      6.57 o
  -3   4   1     2930.92     2879.87     23.62 o
  -2   4   1     3746.91     3522.59     33.22 o
  -1   4   1      234.29      233.01      5.21 o
   0   4   1     2234.03     2176.05     28.37 o
   1   4   1     1991.61     2030.36     21.91 o
   2   4   1        0.29        0.54      0.79 o
   3   4   1     1012.94     1039.07     12.55 o
   4   4   1      431.09      468.78      6.23 o
   5   4   1       14.45       13.42      1.81 o
   6   4   1       48.47       42.73      2.72 o
   7   4   1        2.13        1.61      2.35 o
   8   4   1      266.36      275.93      7.53 o
   9   4   1       55.75       42.53      6.24 o
  10   4   1       19.35       23.21      5.68 o
 -12   5   1       90.74       86.54     13.31 o
 -11   5   1       26.30       33.72      4.27 o
 -10   5   1        9.27        6.13      3.00 o
  -9   5   1       91.20       86.41      4.68 o
  -8   5   1        0.00       -1.94      1.94 o
  -7   5   1      133.63      136.10      4.74 o
  -6   5   1      193.63      201.20      4.89 o
  -5   5   1       42.67       42.63      1.63 o
  -4   5   1      184.84      176.37      2.69 o
  -3   5   1      379.06      365.77      4.33 o
  -2   5   1      224.88      249.93      4.77 o
  -1   5   1       34.37       50.24      2.14 o
   0   5   1       31.36       38.34      1.40 o
   1   5   1      260.71      270.36      3.89 o
   2   5   1      246.73      277.86      4.76 o
   3   5   1      522.64      555.54      7.81 o
   4   5   1      591.21      634.62      8.27 o
   5   5   1       49.89       49.28      3.41 o
   6   5   1       43.22       44.07      2.92 o
   7   5   1        0.36        2.07      2.76 o
   8   5   1       38.40       38.25      5.44 o
   9   5   1        0.14        4.18      4.75 o
 -12   6   1       23.18       27.60      5.77 o
 -11   6   1       12.26       16.75      4.21 o
 -10   6   1        6.25        1.73      3.37 o
  -9   6   1        7.45       10.04      1.97 o
  -8   6   1      152.19      147.58      5.29 o
  -7   6   1      114.22      115.79      3.62 o
  -6   6   1      601.02      647.65      8.47 o
  -5   6   1      781.11      834.27      9.76 o
  -4   6   1     4622.25     4819.70     48.05 o
  -3   6   1      969.78      984.64     10.62 o
  -2   6   1      247.16      248.34      4.81 o
  -1   6   1     4793.33     4894.63    100.49 o
   0   6   1      233.88      266.83      4.06 o
   1   6   1      391.85      440.05      6.83 o
   2   6   1      380.39      392.56      6.17 o
   3   6   1      195.71      216.79      4.65 o
   4   6   1        5.47        4.74      1.52 o
   5   6   1       91.82       89.02      3.26 o
   6   6   1       63.38       57.07      3.66 o
   7   6   1        0.73       -1.94      2.61 o
   8   6   1        0.00       -3.08      4.22 o
   9   6   1       34.27       44.54      6.43 o
 -12   7   1       12.49       10.05      4.54 o
 -11   7   1       11.61        8.59      4.02 o
 -10   7   1        2.38       -2.64      4.64 o
  -9   7   1        0.34       -1.01      2.53 o
  -8   7   1      337.85      323.62      6.97 o
  -7   7   1       12.51       15.00      2.09 o
  -6   7   1       23.11       26.80      1.74 o
  -5   7   1     1122.60     1117.58     12.65 o
  -4   7   1      155.37      158.46      3.14 o
  -3   7   1      142.61      141.14      2.82 o
  -2   7   1      219.32      247.06      6.08 o
  -1   7   1      494.07      506.75     20.21 o
   0   7   1       10.55       16.62      1.08 o
   1   7   1      333.96      320.42      4.81 o
   2   7   1       60.03       60.67      2.38 o
   3   7   1        5.87        5.70      1.74 o
   4   7   1        1.05        0.03      1.93 o
   5   7   1       31.72       38.83      3.26 o
   6   7   1        1.34        1.17      3.23 o
   7   7   1       55.45       45.10      5.51 o
   8   7   1        2.68        5.20      4.65 o
 -12   8   1        1.26        7.39      4.07 o
 -11   8   1        0.24        2.43      3.68 o
 -10   8   1       66.18       53.54      4.93 o
  -9   8   1       32.28       26.29      3.94 o
  -8   8   1       29.48       23.61      2.49 o
  -7   8   1       29.02       31.71      2.11 o
  -6   8   1       46.82       49.45      2.35 o
  -5   8   1       40.81       43.05      1.73 o
  -4   8   1     1185.97     1263.00     15.97 o
  -3   8   1       76.48       87.24      2.18 o
  -2   8   1        1.11       -1.86      2.32 o
  -1   8   1       48.00       52.48      4.83 o
   0   8   1       65.40       56.82      1.94 o
   1   8   1        6.83       13.29      1.41 o
   2   8   1        9.28        9.22      1.69 o
   3   8   1       26.73       21.35      2.21 o
   4   8   1      350.91      340.39      7.62 o
   5   8   1      258.51      269.86      7.27 o
   6   8   1        1.15       -2.39      2.95 o
   7   8   1       44.79       35.94      7.55 o
   8   8   1        6.88        5.28      8.40 o
 -12   9   1        1.34       -3.82      3.82 o
 -11   9   1      109.26      114.92      6.58 o
 -10   9   1      118.73      109.94      6.11 o
  -9   9   1       22.12       26.59      3.85 o
  -8   9   1       72.65       77.88      4.02 o
  -7   9   1      451.86      450.23      7.62 o
  -6   9   1       11.07        8.98      1.71 o
  -5   9   1       65.35       68.19      2.22 o
  -4   9   1       28.38       26.11      1.71 o
  -3   9   1      342.58      361.21      7.09 o
  -2   9   1        2.95        3.63      3.37 o
  -1   9   1      172.60      177.68     11.98 o
   0   9   1      115.31      111.74      2.79 o
   1   9   1      363.14      352.19      5.74 o
   2   9   1      188.76      184.00      4.42 o
   3   9   1        7.93        1.94      2.20 o
   4   9   1       32.66       28.42      3.47 o
   5   9   1      182.29      194.12      7.00 o
   6   9   1       73.91       70.76      7.30 o
   7   9   1        2.78        3.41      6.02 o
 -11  10   1        7.32        6.27      5.26 o
 -10  10   1      168.50      163.13      7.91 o
  -9  10   1        0.91       -0.80      6.12 o
  -8  10   1      266.37      272.95      7.18 o
  -7  10   1       11.15        9.66      2.39 o
  -6  10   1       70.60       67.43      2.95 o
  -5  10   1       27.44       25.63      1.91 o
  -4  10   1       59.15       63.08      2.93 o
  -3  10   1       24.84       24.39      1.90 o
  -2  10   1      234.68      236.87     10.51 o
  -1  10   1       76.08       94.10     10.61 o
   0  10   1      629.24      584.67      8.00 o
   1  10   1      534.97      516.79      8.66 o
   2  10   1      519.92      516.85     10.41 o
   3  10   1        4.46        4.83      2.58 o
   4  10   1       40.08       41.03      4.84 o
   5  10   1       16.41        9.57      3.79 o
   6  10   1        2.37        1.22      4.75 o
 -11  11   1        1.82        2.06      4.27 o
 -10  11   1       74.69       78.10      7.79 o
  -9  11   1        5.87        4.63      3.63 o
  -8  11   1       12.61        9.21      2.83 o
  -7  11   1       74.31       69.19      3.64 o
  -6  11   1       36.41       23.18      3.39 o
  -5  11   1      157.26      162.26      4.22 o
  -4  11   1      142.08      135.89      4.73 o
  -3  11   1      210.96      206.47      6.25 o
  -2  11   1      292.95      289.01     18.05 o
  -1  11   1       52.52       43.87      9.48 o
   0  11   1       17.35       13.18      1.70 o
   1  11   1        5.72        7.64      2.16 o
   2  11   1      171.60      173.08      7.49 o
   3  11   1       24.51       26.46      3.28 o
   4  11   1        0.99       -1.44      2.87 o
   5  11   1        5.33        5.96      9.25 o
 -10  12   1        6.85        1.47      3.85 o
  -9  12   1       44.91       45.68      4.51 o
  -8  12   1      114.27      127.19      5.06 o
  -7  12   1       29.30       26.13      3.73 o
  -6  12   1       88.43       98.28      4.89 o
  -5  12   1        3.45       -2.16      2.16 o
  -4  12   1       34.43       35.80      2.54 o
  -3  12   1      375.71      398.84     23.10 o
  -2  12   1      178.92      233.16     17.59 o
  -1  12   1      176.38      190.76     15.27 o
   0  12   1        8.30        7.32      2.15 o
   1  12   1       23.08       21.55      2.60 o
   2  12   1       10.59       15.07      2.86 o
   3  12   1       10.72        4.70      2.93 o
   4  12   1       13.98       18.20      4.30 o
 -10  13   1       39.64       31.99     14.67 o
  -9  13   1       54.35       40.47      9.68 o
  -8  13   1      109.32      118.21      6.27 o
  -7  13   1       23.62       21.22      3.65 o
  -6  13   1       79.65       77.83      4.38 o
  -5  13   1       15.59       17.29      2.83 o
  -4  13   1      119.38      116.40      5.64 o
  -3  13   1      154.99      171.07     16.12 o
  -2  13   1       66.28       65.33     11.24 o
  -1  13   1      257.73      286.63     19.87 o
   0  13   1      190.42      186.24      5.20 o
   1  13   1       15.71        9.72      2.59 o
   2  13   1        3.76        1.40      2.64 o
  -8  14   1       22.24       16.48      3.83 o
  -7  14   1        8.53        7.88      3.08 o
  -6  14   1        7.72        7.27      2.70 o
  -5  14   1       14.11       10.14      2.36 o
  -4  14   1        4.13        4.73      1.67 o
  -3  14   1        6.89       12.03      9.14 o
  -2  14   1       35.51       43.82     11.07 o
  -1  14   1        3.80        2.78      8.46 o
   0  14   1       16.89       24.03      2.53 o
   1  14   1        2.59        3.18      2.51 o
  -7  15   1        1.20       -1.42      3.75 o
  -6  15   1       75.63       93.90      4.66 o
  -5  15   1        0.69       -2.14      2.14 o
  -3  15   1        8.01        0.34      8.40 o
  -2  15   1       10.48       -4.20      8.74 o
   4 -15   2       15.64       13.56      4.65 o
   5 -15   2       14.21       12.36      2.60 o
   6 -15   2        6.16        8.94      2.95 o
  -1 -14   2        6.16        0.95      3.07 o
   0 -14   2       14.14       14.22      2.67 o
   4 -14   2       21.94       17.49      2.36 o
   5 -14   2       43.51       47.91      3.38 o
   6 -14   2        6.94        7.73      3.01 o
   7 -14   2        0.13        0.66      3.08 o
   8 -14   2        5.22        7.45      4.41 o
  -3 -13   2        0.31       -2.91      3.73 o
  -2 -13   2        4.78        4.40      4.14 o
  -1 -13   2        0.85        0.45      2.70 o
   0 -13   2        6.84        3.59      2.37 o
   4 -13   2        0.61       -1.56      1.90 o
   5 -13   2       34.12       29.01      3.01 o
   6 -13   2       13.70       10.52      3.21 o
   7 -13   2       39.24       38.23      4.17 o
   8 -13   2        1.94       -1.34      3.32 o
   9 -13   2        9.55        9.02      4.80 o
  -4 -12   2       28.72       19.83      4.91 o
  -3 -12   2        1.89        1.07      7.41 o
  -2 -12   2       75.61       61.01      6.64 o
  -1 -12   2        0.31       -2.60      4.14 o
   0 -12   2       97.49       93.93      5.79 o
   3 -12   2      343.20      326.56      6.77 o
   4 -12   2        9.63        5.32      1.80 o
   5 -12   2       15.14       12.66      2.70 o
   6 -12   2      568.30      543.68     12.57 o
   7 -12   2       22.46       18.92      6.15 o
   8 -12   2       81.62       70.28      4.20 o
   9 -12   2       16.89       15.82      4.02 o
  10 -12   2        5.55        2.22      3.84 o
  -5 -11   2        0.00       -4.94      5.79 o
  -4 -11   2        1.29        0.03      4.02 o
  -3 -11   2        1.37       -0.02      2.91 o
  -2 -11   2        3.22        4.98      3.40 o
  -1 -11   2        7.22        5.11      2.30 o
   0 -11   2        1.80        0.73      1.72 o
   3 -11   2       51.42       63.66      2.33 o
   4 -11   2        5.61        4.27      1.65 o
   5 -11   2      401.98      390.59      7.31 o
   6 -11   2       18.95       18.67      3.37 o
   7 -11   2        0.78       -2.33      2.33 o
   8 -11   2      205.36      191.02      6.66 o
   9 -11   2        4.73        3.98      4.95 o
  10 -11   2       54.94       56.72      7.77 o
  11 -11   2        4.37       -2.15      4.17 o
  -6 -10   2       44.26       38.60      8.57 o
  -5 -10   2       25.14       38.14      7.72 o
  -4 -10   2       14.37       16.00      3.63 o
  -3 -10   2      453.20      470.61     10.11 o
  -2 -10   2       54.52       56.88      3.33 o
  -1 -10   2       12.15       10.25      1.92 o
   0 -10   2      275.06      269.10      4.77 o
   2 -10   2       67.44       87.69      8.29 o
   3 -10   2      622.27      613.18      9.00 o
   4 -10   2      353.81      340.36      6.19 o
   5 -10   2      177.77      185.55      5.83 o
   6 -10   2     1951.94     1997.75     30.91 o
   7 -10   2      305.16      292.89      7.17 o
   8 -10   2       20.95       14.84      3.08 o
   9 -10   2       21.60       14.19      3.64 o
  10 -10   2       27.32       23.86      4.26 o
  11 -10   2       50.66       63.29      5.68 o
  -7  -9   2       37.64       34.40      9.19 o
  -6  -9   2       22.10       32.30      7.95 o
  -5  -9   2       26.85       17.76      3.34 o
  -4  -9   2        0.14       -2.50      2.50 o
  -3  -9   2      196.02      198.22      5.36 o
  -2  -9   2        3.64       -1.63      1.63 o
  -1  -9   2       23.58       21.98      2.05 o
   0  -9   2      222.38      218.11      3.93 o
   1  -9   2       26.44       45.63      7.83 o
   2  -9   2      359.10      365.00      8.53 o
   3  -9   2      245.74      256.23      4.58 o
   4  -9   2       63.37       73.90      3.15 o
   5  -9   2       51.01       60.88      2.21 o
   6  -9   2      198.01      200.17      5.91 o
   7  -9   2      157.61      161.74      7.03 o
   8  -9   2      180.87      159.04      5.79 o
   9  -9   2       34.38       27.66      3.98 o
  10  -9   2      148.32      161.09      7.28 o
  11  -9   2        0.15       -4.42      5.26 o
  -8  -8   2       16.24        0.28      7.04 o
  -7  -8   2        1.16        1.87      6.58 o
  -6  -8   2        1.78        3.00      3.59 o
  -5  -8   2      197.80      211.29      6.09 o
  -4  -8   2       11.93        7.84      2.34 o
  -3  -8   2      157.64      159.43      4.28 o
  -2  -8   2      484.15      466.59      7.24 o
  -1  -8   2       12.68       12.96      1.31 o
   0  -8   2      113.42      126.43      3.84 o
   1  -8   2      331.13      359.42     12.86 o
   2  -8   2       79.65       69.38      3.10 o
   3  -8   2      150.87      147.55      3.50 o
   4  -8   2       75.32       70.69      1.90 o
   5  -8   2      203.15      210.69      4.13 o
   6  -8   2      330.55      364.67      5.56 o
   7  -8   2       20.15       17.69      2.02 o
   8  -8   2       19.84       14.85      3.03 o
   9  -8   2      303.18      290.66      9.05 o
  10  -8   2        2.34        3.68      3.82 o
  11  -8   2       70.31       65.13      5.73 o
  12  -8   2        8.90        1.25      4.37 o
  -8  -7   2        3.89        5.29      4.18 o
  -7  -7   2       53.94       63.80      4.84 o
  -6  -7   2       20.46       18.40      3.04 o
  -5  -7   2        3.70        3.85      2.00 o
  -4  -7   2      154.74      162.39      4.08 o
  -3  -7   2       64.45       59.73      3.26 o
  -2  -7   2      733.88      777.10     10.52 o
  -1  -7   2        9.17       18.63      1.39 o
   0  -7   2      527.37      521.84      8.51 o
   1  -7   2      370.03      374.91      9.80 o
   2  -7   2        2.62        3.43      0.96 o
   3  -7   2        0.51        0.35      0.75 o
   4  -7   2      232.17      245.68      3.76 o
   5  -7   2      159.50      167.11      3.26 o
   6  -7   2      193.76      194.30      4.09 o
   7  -7   2        7.90        6.60      1.96 o
   8  -7   2        2.25       -0.76      2.16 o
   9  -7   2      114.33      109.37      4.99 o
  10  -7   2       33.83       30.69      4.62 o
  11  -7   2       21.66       25.97      6.49 o
  12  -7   2        0.76        1.15      5.32 o
  -9  -6   2        6.25        3.88      4.78 o
  -8  -6   2        6.89       10.09      4.33 o
  -7  -6   2        2.63        6.18      3.24 o
  -6  -6   2        7.55        7.04      2.09 o
  -5  -6   2       13.79       17.58      1.82 o
  -4  -6   2       54.28       52.22      2.08 o
  -3  -6   2       11.79       10.81      1.54 o
  -2  -6   2       36.14       44.03      1.74 o
  -1  -6   2      251.32      220.96      4.98 o
   0  -6   2      735.06      807.64     14.37 o
   1  -6   2      107.83      141.07      3.85 o
   2  -6   2     2769.92     2924.09     40.92 o
   3  -6   2     1482.11     1517.76     18.15 o
   4  -6   2      563.24      558.77      6.81 o
   5  -6   2       34.68       30.85      1.81 o
   6  -6   2      257.82      278.22      5.01 o
   7  -6   2      270.25      285.79      6.24 o
   8  -6   2        5.22        0.60      2.00 o
   9  -6   2       44.84       47.73      4.01 o
  10  -6   2       11.74        2.42      3.51 o
  11  -6   2       22.19       22.90      4.62 o
  12  -6   2       37.60       40.69      7.80 o
 -10  -5   2        0.00        5.22      5.04 o
  -9  -5   2        5.64        2.22      7.05 o
  -8  -5   2       43.21       41.14      5.34 o
  -7  -5   2       25.58       23.25      3.60 o
  -6  -5   2        4.36        1.14      1.69 o
  -5  -5   2        0.07        1.98      1.00 o
  -4  -5   2       15.61       13.53      1.52 o
  -3  -5   2        1.54        2.69      1.50 o
  -2  -5   2      312.36      305.72      4.56 o
  -1  -5   2        0.27        1.63      0.75 o
   0  -5   2        0.04        1.38      0.91 o
   1  -5   2       46.71       45.05      2.67 o
   2  -5   2      872.31      850.86     10.34 o
   3  -5   2       80.92       86.64      2.10 o
   4  -5   2      120.45      116.44      2.99 o
   5  -5   2       21.01       21.84      1.55 o
   6  -5   2      240.42      282.78      5.07 o
   7  -5   2        1.88       -1.54      1.54 o
   8  -5   2      268.27      261.92      5.17 o
   9  -5   2       53.74       51.36      3.11 o
  10  -5   2      104.58       95.92      5.31 o
  11  -5   2        5.89        9.34      4.00 o
  12  -5   2        0.00        1.43      5.11 o
 -10  -4   2        0.24        1.83      6.75 o
  -9  -4   2       11.32        2.36      5.68 o
  -8  -4   2       82.84       80.19      6.27 o
  -7  -4   2      129.34      125.90      4.66 o
  -6  -4   2      152.94      153.78      4.38 o
  -5  -4   2        2.16       -0.21      1.29 o
  -4  -4   2        4.41        3.46      1.18 o
  -3  -4   2     3515.83     3583.99     38.52 o
  -2  -4   2     3059.28     3122.77     26.57 o
  -1  -4   2       39.29       40.46      1.20 o
   0  -4   2      230.05      249.16      3.65 o
   1  -4   2      249.69      248.84      3.65 o
   2  -4   2     2613.22     2573.09     23.02 o
   3  -4   2     3961.99     4117.06     36.48 o
   4  -4   2      368.56      347.07      4.68 o
   5  -4   2      776.73      783.93     10.58 o
   6  -4   2      813.07      768.19     10.33 o
   7  -4   2      414.75      444.54      6.89 o
   8  -4   2      137.45      136.60      3.95 o
   9  -4   2        3.53        0.59      2.19 o
  10  -4   2       33.58       44.35      4.41 o
  11  -4   2        0.04        0.86      3.97 o
  12  -4   2        2.49        8.65      4.52 o
 -11  -3   2        0.30       -4.81      4.81 o
 -10  -3   2        2.89        4.89      4.66 o
  -9  -3   2       57.93       53.42      6.11 o
  -8  -3   2      248.97      240.01      8.29 o
  -7  -3   2       48.57       47.83      4.02 o
  -6  -3   2       63.14       64.45      3.26 o
  -5  -3   2        3.40        1.53      1.12 o
  -4  -3   2     1149.42     1174.41     12.33 o
  -3  -3   2      225.91      206.05      3.14 o
  -2  -3   2     4168.80     4060.68     35.83 o
  -1  -3   2       17.19       12.58      0.74 o
   0  -3   2     7575.41     7347.21     83.58 o
   1  -3   2     1445.93     1353.75     15.79 o
   2  -3   2     2462.13     2353.38     21.09 o
   3  -3   2     1339.62     1304.39     11.35 o
   4  -3   2      570.33      550.87      6.50 o
   5  -3   2       70.87       72.86      2.91 o
   6  -3   2       60.98       57.04      2.32 o
   7  -3   2      544.78      519.73      7.84 o
   8  -3   2       17.60       14.45      2.26 o
   9  -3   2       11.93        9.78      2.56 o
  10  -3   2      164.00      194.77      7.32 o
  11  -3   2        0.36       -2.16      3.91 o
  12  -3   2       72.05       68.94      6.51 o
 -11  -2   2       45.72       45.69      6.55 o
 -10  -2   2       11.17       15.12      5.01 o
  -9  -2   2        0.05        0.95      3.36 o
  -8  -2   2      522.86      547.30     12.65 o
  -7  -2   2       37.58       40.83      2.92 o
  -6  -2   2      382.60      398.94      7.55 o
  -5  -2   2        0.29       -0.21      1.09 o
  -4  -2   2     1400.97     1407.89     16.50 o
  -3  -2   2      222.28      235.03      3.46 o
  -2  -2   2     1464.31     1371.31     13.36 o
  -1  -2   2      286.87      270.44      3.09 o
   0  -2   2     2119.19     2065.18     22.01 o
   1  -2   2     5908.78     5603.70     58.57 o
   2  -2   2     9486.78     9047.25     69.32 o
   3  -2   2      644.46      596.22      5.80 o
   4  -2   2        4.06        4.72      0.98 o
   5  -2   2     3330.80     3303.69     34.04 o
   6  -2   2      275.45      268.02      4.98 o
   7  -2   2       39.32       46.14      2.68 o
   8  -2   2      206.58      228.86      5.66 o
   9  -2   2       47.20       49.13      3.32 o
  10  -2   2      112.22      101.65      6.40 o
  11  -2   2      181.00      188.09      8.59 o
  12  -2   2        3.23        3.94      4.59 o
 -11  -1   2        5.15        3.31      4.90 o
 -10  -1   2       31.28       34.63      4.82 o
  -9  -1   2        0.36       -2.38      3.24 o
  -8  -1   2      124.54      112.56      4.94 o
  -7  -1   2        0.25        2.50      2.01 o
  -6  -1   2       10.85       14.66      1.97 o
  -5  -1   2     1119.53     1157.37     12.44 o
  -4  -1   2     2472.37     2442.55     25.27 o
  -3  -1   2     2472.60     2301.57     22.17 o
  -2  -1   2      683.91      633.92      7.10 o
  -1  -1   2     1251.51     1162.68     12.69 o
   0  -1   2      221.08      177.07      5.59 o
   1  -1   2     1857.39     1677.24     14.50 o
   2  -1   2     9792.66     9238.64     68.34 o
   3  -1   2     1252.48     1187.89     10.14 o
   4  -1   2       28.28       25.12      1.29 o
   5  -1   2      237.72      253.24      4.28 o
   6  -1   2      222.86      243.46      5.17 o
   7  -1   2      226.22      222.43      5.24 o
   8  -1   2       32.27       32.12      2.80 o
   9  -1   2        3.21        6.26      2.74 o
  10  -1   2        0.00        7.48      4.01 o
  11  -1   2        0.80       -3.84      3.84 o
 -12   0   2        7.41        5.98      5.59 o
 -11   0   2       17.03        9.52      4.45 o
 -10   0   2      107.66      104.19      6.34 o
  -9   0   2       92.38       82.93      5.58 o
  -8   0   2      218.48      222.80      6.80 o
  -7   0   2      170.81      155.00      4.15 o
  -6   0   2        7.50        9.45      1.63 o
  -5   0   2     1368.87     1397.91     19.13 o
  -4   0   2     6476.58     6235.18     55.00 o
  -3   0   2      164.56      160.16      2.36 o
  -2   0   2    61731.26    55602.94    486.31 o
  -1   0   2    15553.10    14086.83    138.36 o
   0   0   2     4845.92     3991.24     73.29 o
   1   0   2     7573.38     7193.67     57.85 o
   2   0   2    10510.04     9912.55     73.24 o
   3   0   2     2910.20     2798.45     23.22 o
   4   0   2      948.40      913.48      9.59 o
   5   0   2       90.90       97.48      2.84 o
   6   0   2      299.98      293.31      5.43 o
   7   0   2       85.38       86.07      3.28 o
   8   0   2       56.78       58.64      3.43 o
   9   0   2       40.02       46.69      4.33 o
  10   0   2       42.51       42.22      5.56 o
  11   0   2       40.82       45.59      5.67 o
 -12   1   2        4.19        3.69      4.51 o
 -11   1   2        1.62       -2.80      4.24 o
 -10   1   2       25.56       30.15      4.54 o
  -9   1   2       43.25       42.04      4.81 o
  -8   1   2      154.05      170.15      5.99 o
  -7   1   2        4.39        4.90      2.26 o
  -6   1   2       38.81       28.60      2.63 o
  -5   1   2     4465.55     4527.18     45.45 o
  -4   1   2        0.12       -0.78      0.81 o
  -3   1   2     7378.23     7051.79     58.84 o
  -2   1   2     1097.06     1076.48     10.01 o
  -1   1   2     1164.33     1083.63      9.50 o
   0   1   2      246.92      214.65      2.50 o
   1   1   2     6563.07     6028.06     48.36 o
   2   1   2     4923.57     4677.49     39.46 o
   3   1   2      257.98      252.48      3.60 o
   4   1   2       21.45       26.79      1.56 o
   5   1   2      160.67      175.29      3.87 o
   6   1   2      275.46      298.16      6.16 o
   7   1   2       61.31       61.10      3.05 o
   8   1   2       73.09       76.35      5.21 o
   9   1   2       47.81       43.54      4.28 o
  10   1   2        8.53        4.22      4.48 o
  11   1   2       16.14       10.21      5.67 o
 -12   2   2        4.82       -3.98      3.98 o
 -11   2   2        2.79        1.43      3.66 o
 -10   2   2      228.45      224.94      8.64 o
  -9   2   2      302.31      311.14      8.36 o
  -8   2   2       55.32       58.95      3.92 o
  -7   2   2       59.43       64.81      3.25 o
  -6   2   2      405.10      405.42      7.25 o
  -5   2   2      155.08      162.13      3.71 o
  -4   2   2      484.94      456.18      5.06 o
  -3   2   2     2636.85     2469.67     21.26 o
  -2   2   2       42.80       45.28      1.34 o
  -1   2   2     3632.62     3539.85     30.01 o
   0   2   2     1601.10     1480.49     12.81 o
   1   2   2    10348.25     9935.38     82.86 o
   2   2   2     1192.01     1100.24     10.14 o
   3   2   2      341.54      321.27      4.43 o
   4   2   2     2412.87     2411.99     23.96 o
   5   2   2       16.39       17.93      1.78 o
   6   2   2       35.77       38.41      2.42 o
   7   2   2       28.97       36.85      2.92 o
   8   2   2        1.64       -0.91      2.81 o
   9   2   2       73.30       80.43      5.19 o
  10   2   2      139.83      147.94      9.51 o
  11   2   2        0.06        3.01      6.69 o
 -12   3   2       27.71       24.24      5.20 o
 -11   3   2       14.12       10.52      4.11 o
 -10   3   2      151.51      138.85      6.03 o
  -9   3   2      173.67      175.29      6.35 o
  -8   3   2      628.85      656.11     12.08 o
  -7   3   2       24.87       27.22      2.50 o
  -6   3   2      632.77      654.43     10.04 o
  -5   3   2     1076.46     1094.40     13.39 o
  -4   3   2     3242.36     3093.65     31.28 o
  -3   3   2      270.00      280.03      3.44 o
  -2   3   2     3114.70     3052.57     27.33 o
  -1   3   2     9081.17     8809.01     82.71 o
   0   3   2     2235.39     2177.09     20.80 o
   1   3   2     1457.22     1467.55     12.33 o
   2   3   2      201.01      197.40      2.63 o
   3   3   2      630.68      611.67      7.56 o
   4   3   2      209.97      193.93      3.47 o
   5   3   2       37.17       39.74      2.13 o
   6   3   2       13.59       11.03      2.86 o
   7   3   2       13.88       14.33      3.07 o
   8   3   2        1.63        2.04      2.94 o
   9   3   2       42.83       47.31      5.48 o
  10   3   2        6.76        1.51      6.53 o
 -12   4   2        7.79       12.19      4.44 o
 -11   4   2        0.10       -1.25      3.66 o
 -10   4   2       19.92       16.87      3.46 o
  -9   4   2      110.79      100.32      9.24 o
  -8   4   2       24.29       22.94      3.92 o
  -7   4   2        2.57        1.16      1.79 o
  -6   4   2      105.38      101.42      3.44 o
  -5   4   2     1877.93     2009.48     20.05 o
  -4   4   2     1733.51     1683.38     16.71 o
  -3   4   2        0.41       -0.61      0.61 o
  -2   4   2      498.18      504.61      5.45 o
  -1   4   2      335.37      331.72      4.00 o
   0   4   2     1341.06     1342.68     14.88 o
   1   4   2     3515.49     3555.48     31.76 o
   2   4   2      444.67      430.44      4.95 o
   3   4   2      566.31      619.57      7.92 o
   4   4   2     1802.02     1828.87     18.87 o
   5   4   2      186.64      185.43      4.54 o
   6   4   2      312.98      327.57      6.84 o
   7   4   2      132.41      137.20      5.28 o
   8   4   2      122.24      112.28      5.82 o
   9   4   2        5.72        4.75      4.60 o
  10   4   2        1.14       -2.11      4.79 o
 -12   5   2        0.73       -3.54      5.43 o
 -11   5   2       24.21       19.95      3.73 o
 -10   5   2        0.38       -1.60      2.69 o
  -9   5   2       17.47       10.28      2.87 o
  -8   5   2        2.21        6.54      2.26 o
  -7   5   2       39.52       39.52      2.86 o
  -6   5   2      123.14      110.46      2.81 o
  -5   5   2      160.94      180.32      3.04 o
  -4   5   2      357.52      385.09      4.80 o
  -3   5   2       89.86       65.00      1.61 o
  -2   5   2       62.60       64.77      1.37 o
  -1   5   2      364.71      376.62      5.81 o
   0   5   2     1370.04     1393.02     14.49 o
   1   5   2      789.04      807.82      8.56 o
   2   5   2      226.42      230.34      3.83 o
   3   5   2       12.22        2.05      1.17 o
   4   5   2       12.87        8.37      1.63 o
   5   5   2        7.25        5.72      1.74 o
   6   5   2        1.30        1.87      2.18 o
   7   5   2       58.33       50.62      4.24 o
   8   5   2       73.18       56.64      6.01 o
   9   5   2        5.16        5.65      4.98 o
 -12   6   2        5.03        3.24      4.84 o
 -11   6   2       15.35       16.20      4.09 o
 -10   6   2       22.78       15.76      3.26 o
  -9   6   2        0.89        1.34      2.09 o
  -8   6   2      189.77      186.53      4.57 o
  -7   6   2       68.98       67.63      3.15 o
  -6   6   2       60.05       46.00      1.91 o
  -5   6   2      304.60      351.64      4.79 o
  -4   6   2      353.95      324.75      4.36 o
  -3   6   2     1133.99     1162.71     12.51 o
  -2   6   2     1224.54     1350.33     16.38 o
  -1   6   2      277.69      262.15      4.43 o
   0   6   2     2880.35     2955.79     31.89 o
   1   6   2      173.93      174.38      3.27 o
   2   6   2      119.74      113.65      2.77 o
   3   6   2      344.48      353.55      5.86 o
   4   6   2        0.99       -0.04      1.45 o
   5   6   2        0.01        2.53      1.92 o
   6   6   2       57.82       52.50      4.04 o
   7   6   2        7.82        8.11      3.20 o
   8   6   2       13.26       15.69      5.57 o
   9   6   2        2.28       -4.41      4.41 o
 -12   7   2        0.05       -3.12      3.87 o
 -11   7   2        4.25       11.14      4.10 o
 -10   7   2       22.59       15.44      4.95 o
  -9   7   2       67.44       60.87      3.93 o
  -8   7   2      198.01      198.18      6.53 o
  -7   7   2       89.94       86.61      3.30 o
  -6   7   2      388.93      426.82      5.70 o
  -5   7   2       31.55       22.91      1.77 o
  -4   7   2      145.80      132.30      2.97 o
  -3   7   2      487.73      527.28      7.34 o
  -2   7   2       29.37       32.70      1.92 o
  -1   7   2      188.09      160.21      3.17 o
   0   7   2       29.22       31.21      1.24 o
   1   7   2      131.97      143.53      3.08 o
   2   7   2      139.39      144.70      3.69 o
   3   7   2        0.07       -1.66      1.66 o
   4   7   2      119.09      121.51      4.30 o
   5   7   2       58.94       57.54      3.82 o
   6   7   2      165.37      171.10      6.66 o
   7   7   2       60.85       71.94      6.37 o
   8   7   2        5.21        0.27      4.31 o
 -12   8   2       48.68       57.83      5.80 o
 -11   8   2       21.66       13.95      4.21 o
 -10   8   2        2.47       -2.94      3.48 o
  -9   8   2      175.85      162.03      6.67 o
  -8   8   2        8.70       11.01      2.24 o
  -7   8   2      382.35      391.90      6.42 o
  -6   8   2       32.13       27.17      1.95 o
  -5   8   2      122.93      123.46      2.94 o
  -4   8   2      798.06      858.90     10.48 o
  -3   8   2      203.61      212.01      3.74 o
  -2   8   2       67.82       71.82      2.49 o
  -1   8   2       23.67       21.66      2.51 o
   0   8   2      228.13      236.16      4.97 o
   1   8   2      457.74      475.85      7.12 o
   2   8   2       68.24       68.78      2.72 o
   3   8   2      126.48      128.61      4.17 o
   4   8   2      287.06      290.01      7.12 o
   5   8   2      350.94      352.33     11.98 o
   6   8   2       95.18      105.85     10.23 o
   7   8   2        1.03        0.73      5.03 o
 -12   9   2        6.01        4.94      4.38 o
 -11   9   2        3.16        3.01      3.67 o
 -10   9   2       45.67       54.56      7.24 o
  -9   9   2        0.87        2.72      3.07 o
  -8   9   2       15.19       14.54      2.76 o
  -7   9   2       18.09       14.56      2.19 o
  -6   9   2       20.49       19.41      1.82 o
  -5   9   2        3.42        3.49      1.36 o
  -4   9   2       77.49       71.17      2.51 o
  -3   9   2      126.14      129.12      5.05 o
  -2   9   2      188.09      208.89      8.44 o
  -1   9   2      125.66      130.41      3.61 o
   0   9   2      257.24      268.44      4.47 o
   1   9   2        0.00        0.11      1.48 o
   2   9   2       11.00       11.04      1.99 o
   3   9   2        8.08       14.09      2.53 o
   4   9   2       15.03        9.58      3.09 o
   5   9   2        1.60       -1.40      3.77 o
   6   9   2       15.12        5.14      5.05 o
   7   9   2       47.98       46.09      7.06 o
 -11  10   2       29.66       31.73      4.70 o
 -10  10   2      122.26      111.67      6.79 o
  -9  10   2      126.23      124.22      6.78 o
  -8  10   2       72.92       53.01      3.65 o
  -7  10   2        4.35        1.75      2.12 o
  -6  10   2      164.82      161.73      3.47 o
  -5  10   2      219.69      232.33      4.95 o
  -4  10   2      593.11      623.61      8.99 o
  -3  10   2      124.34      119.78      2.75 o
  -2  10   2        3.46        3.43      3.89 o
  -1  10   2      206.99      193.42     13.87 o
   0  10   2     3325.96     3291.11     42.09 o
   1  10   2      291.85      290.27      6.12 o
   2  10   2      651.71      625.18     13.13 o
   3  10   2      129.50      147.91      7.11 o
   4  10   2       12.36        9.54      3.09 o
   5  10   2        0.62        2.10      3.50 o
   6  10   2       20.77       24.95      5.82 o
 -11  11   2       32.92       22.42      5.14 o
 -10  11   2        6.23        6.91      3.94 o
  -9  11   2       27.14       27.34      4.82 o
  -8  11   2       16.14        7.53      2.83 o
  -7  11   2        7.60        7.96      2.34 o
  -6  11   2       33.66       31.77      3.18 o
  -5  11   2      604.18      591.16     10.10 o
  -4  11   2       64.07       67.11      2.85 o
  -3  11   2       23.78       29.62      2.75 o
  -2  11   2       75.54       64.59     10.33 o
  -1  11   2       87.50       85.62      4.18 o
   0  11   2       44.77       42.52      2.67 o
   1  11   2       56.47       48.59      3.12 o
   2  11   2       27.08       21.55      2.89 o
   3  11   2        1.42       -1.69      2.61 o
   4  11   2       14.35       21.25      4.11 o
   5  11   2        0.36        0.26      4.40 o
 -10  12   2        2.68       -0.50      3.63 o
  -9  12   2        4.81        6.97      3.50 o
  -8  12   2        1.96        0.96      2.46 o
  -7  12   2      173.10      168.10      6.80 o
  -6  12   2       59.63       57.11      3.73 o
  -5  12   2      478.15      462.34     12.67 o
  -4  12   2      118.94      117.74      3.59 o
  -3  12   2        0.01       -0.80      4.57 o
  -2  12   2      147.19      126.12     13.68 o
  -1  12   2      134.77      118.08      3.16 o
   0  12   2       20.99       24.01      2.51 o
   1  12   2      162.11      140.31      5.05 o
   2  12   2        6.48        8.15      2.70 o
   3  12   2       50.49       55.51      4.27 o
   4  12   2       17.89       27.29      8.97 o
 -10  13   2       58.39       76.78      5.75 o
  -9  13   2        0.86       -1.65      4.03 o
  -8  13   2       46.17       46.88      4.74 o
  -7  13   2       92.74       79.07      4.95 o
  -6  13   2      141.89      165.31      6.72 o
  -5  13   2        0.46        3.12      2.02 o
  -4  13   2       50.91       44.32      3.08 o
  -3  13   2        3.22        0.62      7.04 o
  -2  13   2       66.39       84.97     12.54 o
  -1  13   2       24.76       19.77      2.15 o
   0  13   2       16.04       17.05      3.02 o
   1  13   2       67.92       64.05      4.49 o
   2  13   2        5.11        2.48      2.79 o
  -8  14   2        0.59        2.64      3.42 o
  -7  14   2       96.52      116.08      5.77 o
  -6  14   2       15.42        9.51      3.00 o
  -5  14   2       95.51       93.12      5.19 o
  -4  14   2        0.17        0.34      3.51 o
  -3  14   2       21.82       20.94      9.76 o
  -2  14   2        2.87       -4.31      6.98 o
  -1  14   2       12.76       17.37      2.74 o
   0  14   2        1.13        1.05      2.17 o
   1  14   2        2.15        6.44      3.57 o
  -7  15   2       46.12       39.28      6.58 o
  -6  15   2        0.02       -2.58      2.58 o
  -5  15   2        0.93        2.81      2.22 o
  -4  15   2       65.72       73.63      5.23 o
  -3  15   2        4.23        0.28      8.97 o
  -2  15   2        5.74        6.13      8.80 o
   3 -15   3      127.11      141.21      7.78 o
   4 -15   3       55.32       59.34      3.51 o
   5 -15   3        0.09       -1.59      3.28 o
   6 -15   3        0.00       -1.77      3.94 o
  -1 -14   3        0.23        1.85      2.97 o
   0 -14   3       14.03       15.27      2.87 o
   1 -14   3        0.14       -2.72      2.72 o
   3 -14   3        4.71        2.27      1.87 o
   4 -14   3       73.78       78.90      4.08 o
   5 -14   3        1.45        2.17      2.79 o
   6 -14   3       13.69       16.97      3.26 o
   7 -14   3       10.36       -0.61      3.35 o
   8 -14   3       12.65       13.10      4.67 o
  -3 -13   3       33.81       32.96      4.95 o
  -2 -13   3       18.25       19.34      4.11 o
  -1 -13   3        4.63       -0.76      4.23 o
   0 -13   3        0.35        1.17      4.65 o
   1 -13   3        1.10        1.13      1.91 o
   2 -13   3       70.42       72.20      5.16 o
   3 -13   3       78.10       69.41      3.19 o
   4 -13   3      203.36      182.03      6.78 o
   5 -13   3       34.13       30.12      3.14 o
   6 -13   3       74.29       72.35      5.80 o
   7 -13   3       25.57       24.11      3.83 o
   8 -13   3        6.89        7.26      8.77 o
   9 -13   3       62.63       57.43     15.47 o
  -4 -12   3       32.03       35.07      5.99 o
  -3 -12   3       87.73       92.32      6.36 o
  -2 -12   3       47.21       51.73      4.66 o
  -1 -12   3       36.02       31.37      3.47 o
   0 -12   3        3.95        3.25      2.21 o
   1 -12   3        3.53        2.43      1.85 o
   2 -12   3        4.26        9.63      2.61 o
   3 -12   3       11.01        9.34      1.66 o
   4 -12   3        0.00        0.12      2.02 o
   5 -12   3       45.39       44.80      3.55 o
   6 -12   3        2.51        0.53      2.93 o
   7 -12   3      119.66      115.48      5.94 o
   8 -12   3       34.20       35.70      4.48 o
   9 -12   3      143.61      141.26      7.10 o
  10 -12   3        0.58       -1.58      3.89 o
  -5 -11   3       56.59       53.81      8.74 o
  -4 -11   3       12.60        8.77      4.45 o
  -3 -11   3        3.07        2.85      3.49 o
  -2 -11   3       63.74       66.43      4.65 o
  -1 -11   3        6.70        8.22      2.57 o
   0 -11   3      219.00      201.59      6.69 o
   1 -11   3      312.36      275.42      7.20 o
   2 -11   3       11.26       10.20      2.10 o
   3 -11   3      206.77      184.28      4.38 o
   4 -11   3      271.84      255.74      5.39 o
   5 -11   3      527.11      526.88     11.82 o
   6 -11   3        0.06       -2.86      2.86 o
   7 -11   3        7.43       10.70      2.75 o
   8 -11   3       67.73       65.73      4.40 o
   9 -11   3       38.90       31.96      4.69 o
  10 -11   3       42.22       46.61      8.89 o
  -6 -10   3        1.14        3.69      6.30 o
  -5 -10   3      104.04      100.69     10.44 o
  -4 -10   3        3.86        6.48      4.11 o
  -3 -10   3        7.95       10.26      3.81 o
  -2 -10   3        0.23        1.39      5.65 o
  -1 -10   3        1.83       -1.03      1.79 o
   0 -10   3        1.58        2.22      1.50 o
   1 -10   3        7.85        8.57      1.39 o
   2 -10   3      676.66      684.16     12.08 o
   3 -10   3      328.79      340.01      6.43 o
   4 -10   3      836.59      828.05     12.32 o
   5 -10   3       83.45       88.74      4.15 o
   6 -10   3      513.53      510.30     10.44 o
   7 -10   3      413.06      433.78      9.02 o
   8 -10   3      124.49      121.33      5.09 o
   9 -10   3        2.01       -3.13      3.13 o
  10 -10   3       11.83       11.80      3.89 o
  11 -10   3        2.98        1.96      3.94 o
  -7  -9   3       12.81       11.47      7.89 o
  -6  -9   3       24.20       18.84      7.44 o
  -5  -9   3      479.57      484.77     19.01 o
  -4  -9   3      351.53      336.51     13.00 o
  -3  -9   3       14.11       19.82      3.14 o
  -2  -9   3      252.25      235.40      5.85 o
  -1  -9   3       23.31       26.07      2.57 o
   0  -9   3        9.74       14.25      1.60 o
   1  -9   3      510.15      527.48      9.42 o
   2  -9   3      247.24      229.37      4.98 o
   3  -9   3        4.83        4.22      1.42 o
   4  -9   3       19.17       21.37      1.86 o
   5  -9   3      219.58      239.58      4.65 o
   6  -9   3      544.82      537.48      8.17 o
   7  -9   3       71.70       65.91      5.90 o
   8  -9   3        6.19        1.57      2.81 o
   9  -9   3      103.86      115.64      5.98 o
  10  -9   3       33.23       44.96      6.60 o
  11  -9   3        8.82        8.34      4.23 o
  -8  -8   3        2.55       -4.69      4.69 o
  -7  -8   3       37.68       41.48      6.10 o
  -6  -8   3        3.61       -3.16      3.16 o
  -5  -8   3       59.69       53.33      4.00 o
  -4  -8   3       73.15       88.25      4.08 o
  -3  -8   3      317.38      309.22      7.27 o
  -2  -8   3       30.12       29.06      2.36 o
  -1  -8   3       48.51       47.73      3.65 o
   0  -8   3      135.81      152.06      3.81 o
   1  -8   3      468.55      462.97      8.33 o
   2  -8   3        0.73       -0.95      1.11 o
   3  -8   3       33.81       32.13      2.11 o
   4  -8   3       14.31       14.57      1.63 o
   5  -8   3        9.13        6.82      1.91 o
   6  -8   3        6.10        3.61      1.45 o
   7  -8   3      217.14      220.61      5.79 o
   8  -8   3       27.35       32.37      3.51 o
   9  -8   3       43.28       46.16      4.69 o
  10  -8   3        0.67        0.11      3.62 o
  11  -8   3       12.42        8.99      4.00 o
  -8  -7   3        0.04       -3.92      3.92 o
  -7  -7   3        9.34       10.07      4.18 o
  -6  -7   3       26.74       22.30      3.46 o
  -5  -7   3       40.51       45.61      3.68 o
  -4  -7   3       37.55       45.21      2.96 o
  -3  -7   3        4.23        2.90      1.72 o
  -2  -7   3      178.39      168.92      3.92 o
  -1  -7   3        0.23        0.01      1.31 o
   0  -7   3      338.80      350.47      5.92 o
   1  -7   3        6.26        5.47      0.95 o
   2  -7   3       67.05       70.65      2.61 o
   3  -7   3      137.45      154.27      3.36 o
   4  -7   3      594.73      580.34      8.30 o
   5  -7   3        8.87       11.37      1.39 o
   6  -7   3      814.46      772.32     12.92 o
   7  -7   3        9.24        9.79      2.11 o
   8  -7   3      185.29      186.46      5.59 o
   9  -7   3        3.91        0.85      3.53 o
  10  -7   3       23.34       20.31      4.29 o
  11  -7   3       15.44       10.16      4.43 o
  12  -7   3        6.54        1.37      8.36 o
  -9  -6   3        1.84       -0.37      4.73 o
  -8  -6   3       26.32       27.26      5.43 o
  -7  -6   3       29.68       28.35      4.56 o
  -6  -6   3       35.06       35.02      3.66 o
  -5  -6   3       23.52       27.96      2.40 o
  -4  -6   3       63.16       65.36      2.67 o
  -3  -6   3      240.14      266.11      5.60 o
  -2  -6   3     1229.50     1247.71     18.88 o
  -1  -6   3      428.10      429.59      7.19 o
   0  -6   3      735.82      824.25     12.29 o
   1  -6   3      555.14      574.34      8.82 o
   2  -6   3      427.84      402.78      6.87 o
   3  -6   3      676.93      672.63      8.93 o
   4  -6   3     1556.70     1594.34     16.95 o
   5  -6   3       20.35       28.04      1.96 o
   6  -6   3       15.40       18.18      1.98 o
   7  -6   3       92.40       84.53      3.35 o
   8  -6   3       77.62       77.30      4.40 o
   9  -6   3       84.88       89.17      4.84 o
  10  -6   3        5.71        3.20      3.20 o
  11  -6   3       46.39       39.97      5.30 o
  12  -6   3       23.30       35.31      6.55 o
 -10  -5   3        0.83       -1.51      4.67 o
  -9  -5   3       26.92       32.26      7.97 o
  -8  -5   3        1.17       -3.70      4.66 o
  -7  -5   3       48.52       35.57      4.72 o
  -6  -5   3      185.99      186.20      5.74 o
  -5  -5   3        0.41        2.32      1.23 o
  -4  -5   3      263.81      268.59      5.35 o
  -3  -5   3      101.65      113.76      2.80 o
  -2  -5   3       30.13       32.05      1.97 o
  -1  -5   3     1097.21     1095.31     14.53 o
   0  -5   3      131.81      139.80      2.61 o
   1  -5   3      633.69      609.59      8.31 o
   2  -5   3      854.59      874.99     10.06 o
   3  -5   3     1284.11     1326.81     13.94 o
   4  -5   3     2860.84     2984.85     30.42 o
   5  -5   3     1116.74     1145.26     12.41 o
   6  -5   3       44.14       62.69      3.95 o
   7  -5   3      186.01      197.70      5.33 o
   8  -5   3      139.73      133.98      4.03 o
   9  -5   3        1.76       -0.78      2.88 o
  10  -5   3       17.59       17.59      3.69 o
  11  -5   3        9.50       16.48      4.40 o
  12  -5   3        1.51       -1.35      5.22 o
 -10  -4   3       15.91       13.08      5.42 o
  -9  -4   3       70.55       66.16      6.36 o
  -8  -4   3        7.34       -1.68      3.64 o
  -7  -4   3       42.25       40.71      3.55 o
  -6  -4   3      116.82      119.48      4.62 o
  -5  -4   3      141.73      138.27      4.16 o
  -4  -4   3      162.10      184.97      4.29 o
  -3  -4   3      534.92      547.22      8.58 o
  -2  -4   3     1017.13     1018.69     11.64 o
  -1  -4   3      424.39      447.05      6.09 o
   0  -4   3     2029.37     1961.61     24.83 o
   1  -4   3     1504.45     1466.00     18.82 o
   2  -4   3     2773.77     2730.98     24.33 o
   3  -4   3     1050.90     1057.97     10.35 o
   4  -4   3        8.45       14.55      1.12 o
   5  -4   3      585.66      557.96      8.06 o
   6  -4   3       35.47       45.71      2.10 o
   7  -4   3        0.06       -0.11      1.52 o
   8  -4   3      132.35      125.32      3.79 o
   9  -4   3      178.88      197.87      5.80 o
  10  -4   3       16.56       15.03      3.72 o
  11  -4   3       28.39       40.48      5.61 o
  12  -4   3        0.00       -0.99      5.30 o
 -11  -3   3        0.08       -4.40      4.67 o
 -10  -3   3        3.60       -4.10      4.10 o
  -9  -3   3       69.47       84.25      6.91 o
  -8  -3   3      172.44      179.01      7.25 o
  -7  -3   3        6.20        3.04      2.45 o
  -6  -3   3      203.94      204.12      5.70 o
  -5  -3   3      378.51      415.02      6.72 o
  -4  -3   3      316.98      335.74      5.49 o
  -3  -3   3     1252.03     1245.50     14.26 o
  -2  -3   3       28.07       20.21      1.06 o
  -1  -3   3       31.30       36.63      1.03 o
   0  -3   3      102.40      100.85      1.92 o
   1  -3   3     3117.39     3058.88     32.33 o
   2  -3   3      834.36      745.76      7.38 o
   3  -3   3      455.50      486.65      5.18 o
   4  -3   3       40.78       46.47      1.67 o
   5  -3   3     1329.49     1264.42     13.53 o
   6  -3   3      170.08      187.24      4.06 o
   7  -3   3       44.89       49.75      2.54 o
   8  -3   3      170.84      170.93      4.92 o
   9  -3   3       14.66       10.56      2.73 o
  10  -3   3      104.46      109.92      7.50 o
  11  -3   3       26.54       25.58      4.91 o
  12  -3   3       12.84        9.33      4.76 o
 -11  -2   3       16.15        6.84      4.90 o
 -10  -2   3        8.76        5.49      5.43 o
  -9  -2   3      177.62      173.71      9.91 o
  -8  -2   3      406.65      419.05     10.84 o
  -7  -2   3        7.32        7.45      2.38 o
  -6  -2   3       11.73        9.75      2.07 o
  -5  -2   3        0.43        1.36      1.32 o
  -4  -2   3      101.91      116.10      4.79 o
  -3  -2   3      147.45      147.10      3.28 o
  -2  -2   3      501.54      447.17      5.03 o
  -1  -2   3     1346.26     1272.53     17.83 o
   0  -2   3     1717.77     1678.92     18.05 o
   1  -2   3    23701.43    22628.76    220.03 o
   2  -2   3    12083.01    11713.76     97.30 o
   3  -2   3     1754.34     1706.06     14.09 o
   4  -2   3       51.07       48.67      1.68 o
   5  -2   3        2.27        1.82      1.30 o
   6  -2   3       94.33       82.19      2.89 o
   7  -2   3       87.88       88.68      3.49 o
   8  -2   3       74.60       77.87      3.57 o
   9  -2   3        0.58       -2.28      2.28 o
  10  -2   3       23.94       30.24      4.86 o
  11  -2   3       18.66       21.68      5.00 o
  12  -2   3       35.89       56.46      8.85 o
 -11  -1   3        8.02       17.39      5.47 o
 -10  -1   3       35.99       39.29      7.53 o
  -9  -1   3       92.50       77.38      6.76 o
  -8  -1   3        3.21        3.40      2.75 o
  -7  -1   3      246.31      244.00      6.06 o
  -6  -1   3       33.24       34.56      2.49 o
  -5  -1   3      581.17      537.42      8.96 o
  -4  -1   3      513.98      511.07      7.21 o
  -3  -1   3      484.37      473.51      6.01 o
  -2  -1   3      580.37      532.66      6.69 o
  -1  -1   3       46.65       35.75      1.14 o
   0  -1   3        0.13        0.72      0.34 o
   1  -1   3     5077.05     4774.72     44.35 o
   2  -1   3    12310.75    12030.85     95.91 o
   3  -1   3      753.78      733.71      6.78 o
   4  -1   3      760.20      750.33      8.19 o
   5  -1   3      214.09      221.24      4.01 o
   6  -1   3       14.32       23.48      2.13 o
   7  -1   3        2.33        0.35      1.85 o
   8  -1   3       26.46       18.91      2.66 o
   9  -1   3       10.21        8.48      3.19 o
  10  -1   3        0.53       -3.32      3.57 o
  11  -1   3       94.53       91.20      6.59 o
 -12   0   3        1.66        4.49      5.47 o
 -11   0   3        0.01       -1.34      3.94 o
 -10   0   3        0.93       -3.54      3.54 o
  -9   0   3      212.85      236.94      8.55 o
  -8   0   3      146.10      149.82      4.56 o
  -7   0   3       86.18       90.94      3.16 o
  -6   0   3        1.09       -1.33      1.33 o
  -5   0   3       21.55       18.18      1.46 o
  -4   0   3      397.29      394.17      6.11 o
  -3   0   3      187.27      168.49      2.73 o
  -2   0   3       72.87       69.06      1.76 o
  -1   0   3        7.11        7.68      0.63 o
   0   0   3       23.16       17.30      1.10 o
   1   0   3       77.10       76.81      1.35 o
   2   0   3       41.42       39.74      1.23 o
   3   0   3       15.81       13.84      1.01 o
   4   0   3       22.29       20.94      1.40 o
   5   0   3       79.16       89.96      2.79 o
   6   0   3       17.53       17.47      2.15 o
   7   0   3       19.70       20.50      2.49 o
   8   0   3        5.09        2.01      2.53 o
   9   0   3       16.67       20.36      3.83 o
  10   0   3       26.39       24.89      4.82 o
  11   0   3        0.06        2.00      4.30 o
 -12   1   3        1.29        0.51      4.14 o
 -11   1   3        1.25       -3.64      3.64 o
 -10   1   3      187.42      177.21      7.71 o
  -9   1   3      165.90      180.74      6.58 o
  -8   1   3      102.18      101.61      4.65 o
  -7   1   3        1.24        3.03      2.24 o
  -6   1   3       32.58       21.70      1.98 o
  -5   1   3      579.26      548.97      7.27 o
  -4   1   3      218.25      199.55      2.83 o
  -3   1   3      404.65      362.63      4.23 o
  -2   1   3      208.05      201.85      2.81 o
  -1   1   3       76.49       80.23      1.75 o
   0   1   3      670.70      665.41      6.24 o
   1   1   3    10515.95    10014.61     83.51 o
   2   1   3     1895.59     1890.46     16.04 o
   3   1   3      662.18      624.95      7.30 o
   4   1   3      365.18      384.69      5.75 o
   5   1   3        1.19       -0.82      1.30 o
   6   1   3       64.41       65.57      2.86 o
   7   1   3       19.96       15.21      2.53 o
   8   1   3       52.63       48.83      4.16 o
   9   1   3       26.38       22.53      3.87 o
  10   1   3       50.44       53.09      7.58 o
  11   1   3       53.37       47.22      8.39 o
 -12   2   3      121.19      133.72      7.67 o
 -11   2   3        3.22        6.77      3.90 o
 -10   2   3      153.69      141.28      8.84 o
  -9   2   3        2.25       -1.68      3.36 o
  -8   2   3       41.15       40.94      3.44 o
  -7   2   3        1.78        0.53      1.93 o
  -6   2   3       15.50       18.93      2.11 o
  -5   2   3        3.30        0.85      1.26 o
  -4   2   3        1.17        0.37      0.86 o
  -3   2   3      377.44      345.66      4.10 o
  -2   2   3     3886.69     3739.89     31.64 o
  -1   2   3      924.55      885.58      8.06 o
   0   2   3    34311.73    32063.86    267.46 o
   1   2   3     6356.10     6187.85     47.74 o
   2   2   3     2707.49     2661.24     22.09 o
   3   2   3       43.03       38.28      1.95 o
   4   2   3        3.98        1.73      1.20 o
   5   2   3      198.50      203.50      5.43 o
   6   2   3       13.06       14.77      2.10 o
   7   2   3      158.72      162.48      4.93 o
   8   2   3        1.58        1.00      3.32 o
   9   2   3        0.99        0.19      3.48 o
  10   2   3       13.96       13.41      6.63 o
 -12   3   3        1.49        5.67      4.41 o
 -11   3   3       70.85       66.45      5.89 o
 -10   3   3       37.67       41.92      4.18 o
  -9   3   3      116.52      113.32      5.17 o
  -8   3   3       51.36       48.91      3.35 o
  -7   3   3      353.41      365.21      7.38 o
  -6   3   3      252.77      279.26      5.75 o
  -5   3   3      436.04      394.58      8.08 o
  -4   3   3      323.74      326.64      4.73 o
  -3   3   3      579.26      571.75      6.05 o
  -2   3   3      526.39      518.01      5.71 o
  -1   3   3     1952.80     1839.30     15.98 o
   0   3   3     2498.10     2417.92     19.91 o
   1   3   3       85.08       79.42      1.61 o
   2   3   3     1203.34     1224.05     12.54 o
   3   3   3     1761.69     1738.74     17.82 o
   4   3   3      103.12       88.74      2.61 o
   5   3   3      183.27      193.99      6.95 o
   6   3   3      175.40      169.14      5.55 o
   7   3   3        4.55        1.81      3.10 o
   8   3   3       91.05      103.99      5.88 o
   9   3   3       88.15      105.46      7.53 o
  10   3   3       29.46       30.54      6.08 o
 -12   4   3        6.74       10.95      4.57 o
 -11   4   3        8.20        5.47      3.83 o
 -10   4   3       87.19       87.93      5.00 o
  -9   4   3       50.01       53.83      4.47 o
  -8   4   3      137.73      129.49      5.51 o
  -7   4   3       50.61       44.73      2.77 o
  -6   4   3      134.70      140.49      4.00 o
  -5   4   3     2144.22     2201.60     21.84 o
  -4   4   3     2043.34     2065.78     20.26 o
  -3   4   3      498.61      511.02      5.53 o
  -2   4   3     1504.30     1474.35     13.68 o
  -1   4   3     3678.87     3524.96     44.15 o
   0   4   3      676.00      653.33      7.05 o
   1   4   3     1638.01     1625.69     14.43 o
   2   4   3      211.40      233.81      3.77 o
   3   4   3      104.73      100.54      2.87 o
   4   4   3       88.40      109.68      3.03 o
   5   4   3       11.12        9.75      2.26 o
   6   4   3      142.91      144.20      5.33 o
   7   4   3       23.63       28.59      3.59 o
   8   4   3       35.40       28.27      4.21 o
   9   4   3        4.63        5.10      4.72 o
  10   4   3        8.91        6.34      6.14 o
 -12   5   3       65.82       68.22      7.46 o
 -11   5   3        3.88        4.75      3.31 o
 -10   5   3       38.21       42.77      4.00 o
  -9   5   3       65.24       62.15      4.08 o
  -8   5   3        0.67       -1.98      1.98 o
  -7   5   3       36.26       43.45      2.58 o
  -6   5   3        3.81        2.37      1.25 o
  -5   5   3      171.42      173.97      3.21 o
  -4   5   3      186.13      174.62      3.65 o
  -3   5   3        0.70        0.69      0.60 o
  -2   5   3     1529.68     1588.85     16.62 o
  -1   5   3     1201.64     1274.14     13.54 o
   0   5   3      190.27      196.34      3.25 o
   1   5   3     1916.97     1988.43     19.48 o
   2   5   3     1322.66     1269.80     13.17 o
   3   5   3      291.64      327.53      4.98 o
   4   5   3      117.93      106.80      4.09 o
   5   5   3       30.09       24.50      2.40 o
   6   5   3       78.23       79.17      4.58 o
   7   5   3        7.46       10.83      3.24 o
   8   5   3        4.28        3.03      3.36 o
   9   5   3       28.17       32.37      5.83 o
 -12   6   3        2.23        1.44      4.68 o
 -11   6   3        1.15        1.92      3.67 o
 -10   6   3       83.76       90.12      4.90 o
  -9   6   3        1.55       -0.58      2.25 o
  -8   6   3       18.79       15.51      2.15 o
  -7   6   3      598.07      609.05      8.38 o
  -6   6   3       13.65       15.99      1.46 o
  -5   6   3      955.19      982.09     10.66 o
  -4   6   3     1235.62     1296.36     11.87 o
  -3   6   3       60.23       72.54      2.81 o
  -2   6   3      256.44      281.80      3.54 o
  -1   6   3        0.02       -0.26      0.76 o
   0   6   3     2549.31     2537.44     25.83 o
   1   6   3      148.75      171.61      3.20 o
   2   6   3       24.99       23.24      1.60 o
   3   6   3      155.07      159.70      3.80 o
   4   6   3      219.65      219.40      4.47 o
   5   6   3       24.21       20.53      2.59 o
   6   6   3       64.42       64.96      4.54 o
   7   6   3       16.08       21.56      3.75 o
   8   6   3        5.87        4.43      4.48 o
   9   6   3       31.64       31.42     16.69 o
 -12   7   3        8.35        5.96      4.15 o
 -11   7   3       34.41       38.27      4.86 o
 -10   7   3       99.83       95.27      5.76 o
  -9   7   3        4.99        0.73      1.94 o
  -8   7   3        6.36        3.89      2.42 o
  -7   7   3        2.64        1.40      1.17 o
  -6   7   3      417.84      420.30      5.79 o
  -5   7   3        0.82        0.43      0.96 o
  -4   7   3      267.37      285.82      4.03 o
  -3   7   3       88.54       92.60      1.93 o
  -2   7   3        8.99        9.33      1.03 o
  -1   7   3      548.79      587.82      7.33 o
   0   7   3      704.16      689.63      8.67 o
   1   7   3      102.31      102.41      2.80 o
   2   7   3      511.62      454.69      6.77 o
   3   7   3        5.71        0.21      1.74 o
   4   7   3      890.50      910.62     19.25 o
   5   7   3        0.11        0.46      2.63 o
   6   7   3        4.02        0.22      3.22 o
   7   7   3      161.33      176.25     11.20 o
   8   7   3        0.01       -8.14      8.14 o
 -12   8   3        1.49        4.94      4.20 o
 -11   8   3       23.00       20.25      4.41 o
 -10   8   3       19.63       15.04      3.77 o
  -9   8   3        0.40       -2.96      2.96 o
  -8   8   3      295.76      290.14      6.12 o
  -7   8   3      269.30      273.76      4.98 o
  -6   8   3      273.08      289.08      5.68 o
  -5   8   3        0.16        0.76      1.15 o
  -4   8   3      869.21      919.25     10.40 o
  -3   8   3      188.34      180.95      3.60 o
  -2   8   3       58.31       49.16      1.82 o
  -1   8   3        2.56        1.77      0.89 o
   0   8   3       70.03       69.61      2.29 o
   1   8   3      121.77      113.44      4.37 o
   2   8   3       38.42       37.14      2.42 o
   3   8   3        2.91        2.04      2.08 o
   4   8   3        0.01       -2.49      2.49 o
   5   8   3      106.63      113.07      4.99 o
   6   8   3        0.00        2.45      4.65 o
   7   8   3        1.71        8.03      5.57 o
 -12   9   3        9.83       13.79      4.60 o
 -11   9   3        1.08       -0.92      3.74 o
 -10   9   3      160.26      168.44      7.24 o
  -9   9   3      306.32      308.69     11.32 o
  -8   9   3       20.81       29.51      3.29 o
  -7   9   3       88.51       88.85      5.54 o
  -6   9   3      101.90      108.96      5.94 o
  -5   9   3       10.84        7.60      1.39 o
  -4   9   3      181.53      192.43      4.13 o
  -3   9   3      430.17      434.63      6.56 o
  -2   9   3       22.41       20.05      1.59 o
  -1   9   3        1.22        1.35      1.05 o
   0   9   3      186.31      201.85      4.51 o
   1   9   3       78.26       74.88      3.11 o
   2   9   3       12.95       10.98      2.17 o
   3   9   3       60.66       57.65      3.57 o
   4   9   3       36.59       40.56      4.40 o
   5   9   3       15.70       15.84      3.99 o
   6   9   3       10.85       13.09      4.20 o
 -11  10   3       91.87       81.10      5.97 o
 -10  10   3       49.13       64.81      5.18 o
  -9  10   3      122.97      108.65      5.60 o
  -8  10   3       11.09        8.49      2.84 o
  -7  10   3        0.85       -0.71      1.92 o
  -6  10   3      272.28      247.97      4.58 o
  -5  10   3        6.29        3.19      1.79 o
  -4  10   3       74.22       75.64      2.81 o
  -3  10   3     1295.66     1300.28     17.26 o
  -2  10   3      401.67      384.89      6.20 o
  -1  10   3      177.65      187.56      3.70 o
   0  10   3     3111.65     3049.90     39.41 o
   1  10   3       16.24       15.33      2.34 o
   2  10   3      367.01      353.44      8.45 o
   3  10   3       59.57       51.39      4.28 o
   4  10   3        1.16       -0.96      2.90 o
   5  10   3        0.66        5.33      3.74 o
   6  10   3        1.26        8.82      5.62 o
 -11  11   3       50.41       52.49     10.46 o
 -10  11   3        9.78       -3.14      3.61 o
  -9  11   3        0.69       -0.01      4.67 o
  -8  11   3       75.23       73.90      5.86 o
  -7  11   3        0.08       -1.10      2.04 o
  -6  11   3       79.53       67.96      4.60 o
  -5  11   3       16.67       14.08      2.31 o
  -4  11   3      140.61      145.64      4.17 o
  -3  11   3      186.99      177.44      4.43 o
  -2  11   3      386.88      368.56      6.96 o
  -1  11   3      335.18      330.60      5.95 o
   0  11   3        7.83       13.15      2.01 o
   1  11   3      148.60      141.86      5.00 o
   2  11   3      119.36      119.62      5.14 o
   3  11   3       21.67       22.02      3.42 o
   4  11   3        9.95        9.67      3.96 o
   5  11   3        0.00       -0.49      4.51 o
 -10  12   3       15.76       12.86      4.26 o
  -9  12   3       70.97       86.83      7.49 o
  -8  12   3        7.26        6.64      2.65 o
  -7  12   3       13.81       14.75      3.16 o
  -6  12   3        7.32       10.39      3.28 o
  -5  12   3       27.52       22.28      3.53 o
  -4  12   3       77.64       87.94      4.40 o
  -3  12   3       12.10        6.55      1.63 o
  -2  12   3        0.60        1.02      1.52 o
  -1  12   3        2.44       -1.84      1.84 o
   0  12   3      148.48      131.81      4.65 o
   1  12   3        0.97        3.32      2.31 o
   2  12   3       82.10       76.82      4.39 o
   3  12   3       21.43       24.53      4.22 o
 -10  13   3       46.14       38.95      6.59 o
  -9  13   3        6.71        7.62      4.43 o
  -8  13   3       12.53       12.62      3.73 o
  -7  13   3        0.53       -0.85      2.84 o
  -6  13   3        1.40       -0.18      2.47 o
  -5  13   3      161.07      169.05      8.22 o
  -4  13   3       77.85       74.65      3.95 o
  -3  13   3       45.02       42.17      4.69 o
  -2  13   3      100.57       96.06      7.91 o
  -1  13   3        5.67        6.93      2.92 o
   0  13   3       18.54        9.29      2.43 o
   1  13   3       93.68       95.19      4.51 o
   2  13   3        4.13        7.22      3.15 o
  -8  14   3        2.72        2.07      4.35 o
  -7  14   3        0.19       -2.37      2.82 o
  -6  14   3       89.75      106.83      4.80 o
  -5  14   3       10.84       13.18      2.90 o
  -4  14   3        1.85        5.26      2.24 o
  -3  14   3        0.04        0.50      3.85 o
  -2  14   3       24.84       17.91      2.46 o
  -1  14   3        2.49        1.97      2.75 o
   0  14   3       28.13       29.24      5.29 o
  -6  15   3        0.03       -2.57      2.57 o
  -5  15   3       82.59       97.67      4.32 o
  -4  15   3        3.91        3.96      4.75 o
  -3  15   3        2.39        5.86      3.16 o
  -2  15   3       20.13        7.14      3.53 o
   2 -15   4        0.00       -1.35      3.92 o
   3 -15   4       11.74       12.00      2.32 o
   4 -15   4       50.08       61.80      4.39 o
   5 -15   4        1.53        0.91      2.67 o
  -1 -14   4       31.25       31.41      6.36 o
   0 -14   4        0.07       -2.05      2.47 o
   1 -14   4        4.63        4.40      2.35 o
   2 -14   4       49.56       50.81      3.51 o
   3 -14   4       62.85       59.67      6.23 o
   4 -14   4        3.81       -2.09      2.28 o
   5 -14   4       10.98       10.27      3.52 o
   6 -14   4        1.05        3.39      3.08 o
   7 -14   4        9.61        3.02      3.43 o
   8 -14   4       24.21       27.38      5.82 o
  -3 -13   4        6.12       -2.95      5.22 o
  -2 -13   4       19.86       12.65      3.77 o
  -1 -13   4        5.50        4.94      2.93 o
   0 -13   4        5.17        5.17      3.18 o
   1 -13   4       51.50       40.59      3.13 o
   2 -13   4       91.01       84.48      4.31 o
   3 -13   4        4.50        2.16      2.45 o
   4 -13   4       10.86       10.18      2.46 o
   5 -13   4        4.08        1.66      2.62 o
   6 -13   4        0.05        1.22      2.96 o
   7 -13   4       15.83        7.94      3.67 o
   8 -13   4       39.75       33.84      5.84 o
   9 -13   4       15.25       15.75      5.60 o
  -4 -12   4        7.05        1.82      5.56 o
  -3 -12   4       12.01       10.81      4.09 o
  -2 -12   4       32.22       32.83      4.23 o
  -1 -12   4      105.27      104.07      7.35 o
   0 -12   4        3.84       -0.19      2.53 o
   1 -12   4        3.58        6.03      2.14 o
   2 -12   4      703.08      653.62     12.31 o
   3 -12   4       15.52       22.07      2.43 o
   4 -12   4        3.43       -0.79      2.09 o
   5 -12   4      188.14      181.91      9.04 o
   6 -12   4        7.72        8.52      3.25 o
   7 -12   4        0.82       -2.26      2.26 o
   8 -12   4        2.15       -1.78      4.61 o
   9 -12   4        6.07       -4.91      4.91 o
  10 -12   4        5.85        5.77      4.19 o
  -5 -11   4       19.57       16.91      7.21 o
  -4 -11   4        1.47        2.31      4.13 o
  -3 -11   4      275.19      281.32     12.88 o
  -2 -11   4        0.39        3.04      3.29 o
  -1 -11   4      106.02      113.10      5.62 o
   0 -11   4       49.75       48.60      2.75 o
   1 -11   4        6.52        4.16      1.67 o
   2 -11   4      115.94      123.97      4.05 o
   3 -11   4      316.79      313.35      8.37 o
   4 -11   4       37.25       44.39      2.52 o
   5 -11   4      268.16      276.15      8.06 o
   6 -11   4      432.05      450.32      9.36 o
   7 -11   4        4.84        0.99      2.88 o
   8 -11   4        0.87       -1.12      3.39 o
   9 -11   4       16.14        9.56      3.85 o
  10 -11   4        0.34        8.24      4.10 o
  -6 -10   4        0.15       -1.48      5.90 o
  -5 -10   4       22.31       10.05      6.53 o
  -4 -10   4      332.61      312.78     16.91 o
  -3 -10   4       71.62       67.50      5.34 o
  -2 -10   4      105.12      102.69     11.41 o
  -1 -10   4       32.49       40.64      2.83 o
   0 -10   4       27.38       26.24      2.23 o
   1 -10   4       62.94       60.90      2.84 o
   2 -10   4      538.72      543.23     10.45 o
   3 -10   4       95.98       92.97      3.47 o
   4 -10   4      244.24      262.59      7.45 o
   5 -10   4      757.18      756.92      9.77 o
   6 -10   4       39.03       44.62      3.49 o
   7 -10   4      279.81      278.26      9.67 o
   8 -10   4        0.39        0.34      3.45 o
   9 -10   4       59.45       64.86      9.47 o
  10 -10   4       14.47       12.06      4.46 o
  11 -10   4       17.68       15.83      5.06 o
  -7  -9   4       57.63       59.65     10.10 o
  -6  -9   4       41.83       48.35      5.88 o
  -5  -9   4      101.02       97.33      5.57 o
  -4  -9   4       57.24       63.03      5.56 o
  -3  -9   4      127.93      128.96      7.51 o
  -2  -9   4       59.89       54.50      3.24 o
  -1  -9   4       65.76       78.37      3.49 o
   0  -9   4      356.68      358.47      7.58 o
   1  -9   4      241.28      258.54      5.04 o
   2  -9   4        0.84        0.37      1.50 o
   3  -9   4      140.46      144.69      4.12 o
   4  -9   4        0.24        0.52      1.22 o
   5  -9   4       20.51       18.20      2.23 o
   6  -9   4      440.00      453.28      8.04 o
   7  -9   4      100.80      101.78      5.08 o
   8  -9   4      168.82      154.29      8.34 o
   9  -9   4       59.20       58.44      4.98 o
  10  -9   4        2.15        3.34      3.72 o
  11  -9   4      108.54      114.13      7.04 o
  -8  -8   4       14.77       17.78      7.95 o
  -7  -8   4        1.90        2.31     10.19 o
  -6  -8   4      102.35      111.36      6.53 o
  -5  -8   4       10.98       13.40      3.26 o
  -4  -8   4        1.65        0.56      2.29 o
  -3  -8   4      155.84      159.37      4.61 o
  -2  -8   4       64.83       70.95      3.15 o
  -1  -8   4       73.71       77.40      3.47 o
   0  -8   4      240.44      268.45      5.99 o
   1  -8   4       12.97       13.07      1.60 o
   2  -8   4      179.20      205.69      5.09 o
   3  -8   4        0.24        0.57      1.03 o
   4  -8   4      123.54      127.56      3.33 o
   5  -8   4      117.47      131.73      3.19 o
   6  -8   4       20.56       18.16      1.99 o
   7  -8   4      338.90      340.76      7.44 o
   8  -8   4       93.92       87.42      5.24 o
   9  -8   4       33.33       34.62      5.87 o
  10  -8   4       79.00       84.71      5.99 o
  11  -8   4        5.80       -0.73      4.30 o
  -8  -7   4        3.54        1.79      4.25 o
  -7  -7   4        0.11       -3.45      3.45 o
  -6  -7   4       21.59       30.29      4.22 o
  -5  -7   4       35.36       40.33      3.54 o
  -4  -7   4       98.56       98.38      4.00 o
  -3  -7   4       48.26       51.76      2.69 o
  -2  -7   4      287.65      298.90      6.24 o
  -1  -7   4      297.65      291.74      5.57 o
   0  -7   4       23.69       28.37      1.89 o
   1  -7   4      269.69      300.60      6.28 o
   2  -7   4      719.12      761.09     10.48 o
   3  -7   4       85.78       77.33      2.51 o
   4  -7   4      329.68      310.80      5.51 o
   5  -7   4       68.21       70.74      2.55 o
   6  -7   4      283.53      288.97      5.88 o
   7  -7   4       48.08       44.44      3.54 o
   8  -7   4       55.85       52.45      3.86 o
   9  -7   4        0.28       -0.63      3.47 o
  10  -7   4       85.80       74.93      5.91 o
  11  -7   4       52.84       47.70      5.68 o
  -9  -6   4        5.59        2.92      4.54 o
  -8  -6   4        6.62        6.40      4.03 o
  -7  -6   4        2.51       -0.23      3.47 o
  -6  -6   4        2.95        4.26      2.81 o
  -5  -6   4       10.72        9.44      2.05 o
  -4  -6   4        4.79       -0.49      1.52 o
  -3  -6   4      233.38      239.88      5.34 o
  -2  -6   4      973.73     1000.49     15.71 o
  -1  -6   4      995.19     1109.71     16.68 o
   0  -6   4     1670.49     1796.36     25.73 o
   1  -6   4     3365.74     3583.55     50.05 o
   2  -6   4        0.99       -0.09      1.38 o
   3  -6   4       65.50       68.40      1.83 o
   4  -6   4      428.35      443.70      5.94 o
   5  -6   4      441.57      426.35      7.37 o
   6  -6   4       15.70       13.47      1.97 o
   7  -6   4      148.85      159.57      4.51 o
   8  -6   4        0.17        0.26      2.58 o
   9  -6   4      169.17      182.92      6.74 o
  10  -6   4       18.55       22.98      3.75 o
  11  -6   4       22.28       30.52      6.93 o
  12  -6   4        1.48        2.21      5.68 o
 -10  -5   4        4.43        7.57      4.91 o
  -9  -5   4        0.54       -1.16      4.02 o
  -8  -5   4       29.33       30.59      4.92 o
  -7  -5   4       28.97       30.97      5.41 o
  -6  -5   4       97.91       99.20      4.27 o
  -5  -5   4      266.16      284.71      7.44 o
  -4  -5   4       64.35       57.87      2.62 o
  -3  -5   4      148.79      178.23      5.05 o
  -2  -5   4        8.57       10.29      1.02 o
  -1  -5   4        4.02        1.92      1.70 o
   0  -5   4       69.61       65.93      2.07 o
   1  -5   4      992.13     1028.96     13.77 o
   2  -5   4        2.32        5.66      0.76 o
   3  -5   4      293.79      305.92      4.71 o
   4  -5   4      324.84      347.69      4.74 o
   5  -5   4       58.49       40.46      1.95 o
   6  -5   4       83.23       83.07      4.65 o
   7  -5   4      185.40      176.04      4.80 o
   8  -5   4        2.11       -0.70      2.32 o
   9  -5   4      274.13      263.64      7.83 o
  10  -5   4        0.92        0.36      3.51 o
  11  -5   4        4.38        4.68      4.06 o
  12  -5   4        5.67        2.35      5.56 o
 -10  -4   4        2.17       -4.60      4.60 o
  -9  -4   4       31.58       36.23      5.87 o
  -8  -4   4       18.53       15.31      5.50 o
  -7  -4   4       31.08       29.66      3.77 o
  -6  -4   4       26.40       30.58      2.98 o
  -5  -4   4       11.25        8.35      1.89 o
  -4  -4   4      852.43      863.90     12.05 o
  -3  -4   4       34.67       45.89      2.06 o
  -2  -4   4      286.50      275.15      4.87 o
  -1  -4   4      195.69      211.05      2.94 o
   0  -4   4      247.38      263.56      3.58 o
   1  -4   4        4.20        7.58      0.75 o
   2  -4   4      743.10      769.33      8.14 o
   3  -4   4      143.10      135.14      2.58 o
   4  -4   4     1800.56     1873.86     18.76 o
   5  -4   4      227.87      216.89      4.54 o
   6  -4   4       18.23       23.35      2.01 o
   7  -4   4      153.09      139.48      3.85 o
   8  -4   4       73.95       67.11      3.69 o
   9  -4   4       34.58       32.46      3.86 o
  10  -4   4       44.96       45.77      4.57 o
  11  -4   4       34.46       36.97      5.36 o
  12  -4   4       30.71       25.29      8.03 o
 -11  -3   4        5.38        5.30      5.08 o
 -10  -3   4        0.17        4.11      6.40 o
  -9  -3   4       87.66       79.77      6.72 o
  -8  -3   4      288.19      284.91      8.98 o
  -7  -3   4       27.66       27.68      3.17 o
  -6  -3   4       11.23        8.05      1.84 o
  -5  -3   4       15.37        7.68      1.65 o
  -4  -3   4      585.35      665.78      9.03 o
  -3  -3   4        0.63        0.69      0.88 o
  -2  -3   4      331.25      363.71      7.28 o
  -1  -3   4      351.83      372.08      4.91 o
   0  -3   4      189.71      170.41      2.76 o
   1  -3   4     2694.92     2777.76     29.62 o
   2  -3   4     1624.78     1617.15     15.05 o
   3  -3   4      486.54      523.88      8.78 o
   4  -3   4      329.96      370.40      5.02 o
   5  -3   4       14.89       11.33      1.48 o
   6  -3   4      957.28      959.06     11.96 o
   7  -3   4        6.72        4.74      1.84 o
   8  -3   4       20.86       14.68      2.46 o
   9  -3   4       56.75       56.12      4.57 o
  10  -3   4      105.79      109.49      6.62 o
  11  -3   4        0.78        2.19      4.14 o
 -11  -2   4        4.60       -1.88      4.37 o
 -10  -2   4      134.38      143.99      8.66 o
  -9  -2   4       14.51       13.04      4.82 o
  -8  -2   4      109.45      110.50      5.93 o
  -7  -2   4      630.51      630.96     10.75 o
  -6  -2   4      375.32      392.64      8.92 o
  -5  -2   4      152.71      168.30      4.41 o
  -4  -2   4      148.82      164.42      3.96 o
  -3  -2   4      634.99      629.69     14.92 o
  -2  -2   4     1242.10     1202.81     12.80 o
  -1  -2   4     1291.87     1224.85     12.78 o
   0  -2   4     1152.27     1164.38     11.47 o
   1  -2   4     1358.82     1315.79     13.84 o
   2  -2   4      224.83      217.42      3.10 o
   3  -2   4     1336.25     1300.68     12.09 o
   4  -2   4     1305.72     1300.51     13.67 o
   5  -2   4      613.05      632.81      8.45 o
   6  -2   4     1386.75     1439.38     19.98 o
   7  -2   4        2.44        2.37      1.92 o
   8  -2   4       23.07       24.82      2.74 o
   9  -2   4       14.73        9.79      2.89 o
  10  -2   4      156.88      157.44     11.19 o
  11  -2   4        6.82       10.74      4.99 o
 -11  -1   4        0.84       -4.39      4.46 o
 -10  -1   4       90.92      103.48      6.48 o
  -9  -1   4      441.76      431.60     11.50 o
  -8  -1   4       91.06       92.84      4.71 o
  -7  -1   4      257.51      241.00      6.00 o
  -6  -1   4       97.71       87.35      3.39 o
  -5  -1   4     1476.96     1467.48     18.96 o
  -4  -1   4     1044.24     1054.28     13.90 o
  -3  -1   4     3223.34     3220.50     34.68 o
  -2  -1   4     4763.21     4558.87     48.09 o
  -1  -1   4     1901.57     1803.67     19.62 o
   0  -1   4    20121.00    18719.74    194.21 o
   1  -1   4      357.74      323.55      3.71 o
   2  -1   4      870.30      809.97      7.55 o
   3  -1   4      145.64      143.25      2.43 o
   4  -1   4      137.40      140.46      3.60 o
   5  -1   4      416.44      401.45      7.14 o
   6  -1   4        3.90        1.77      1.93 o
   7  -1   4       50.62       52.67      3.02 o
   8  -1   4       19.71       20.38      2.71 o
   9  -1   4       18.51       17.01      3.57 o
  10  -1   4        8.75       10.24      4.70 o
  11  -1   4        8.09        8.85      5.33 o
 -12   0   4        0.10       -0.42      5.09 o
 -11   0   4        5.61       13.67      4.52 o
 -10   0   4      162.94      155.07      7.40 o
  -9   0   4        3.05        2.47      3.48 o
  -8   0   4     1040.93     1043.30     17.30 o
  -7   0   4       97.30      116.98      4.23 o
  -6   0   4     1713.18     1675.85     19.80 o
  -5   0   4      669.10      601.60      9.22 o
  -4   0   4       32.42       32.71      1.55 o
  -3   0   4    22868.54    22289.42    203.40 o
  -2   0   4      163.55      155.46      2.72 o
  -1   0   4        6.92        3.41      0.74 o
   0   0   4    12638.99    11790.79    108.12 o
   1   0   4    11839.58    11399.16     90.88 o
   2   0   4    22819.13    22318.24    177.01 o
   3   0   4       15.88       16.21      1.09 o
   4   0   4      137.20      123.45      3.31 o
   5   0   4       20.53       20.05      1.91 o
   6   0   4      112.55       99.08      3.57 o
   7   0   4      272.03      295.62     12.45 o
   8   0   4       73.48       79.57      4.68 o
   9   0   4      149.89      167.39      7.45 o
  10   0   4       52.72       55.34      9.60 o
  11   0   4       34.53       34.54      6.64 o
 -12   1   4       10.20        9.64      4.64 o
 -11   1   4        8.60        3.08      3.91 o
 -10   1   4        0.00        0.47      3.60 o
  -9   1   4      123.58      132.89      5.66 o
  -8   1   4        4.83        4.05      2.66 o
  -7   1   4      512.54      523.18      8.73 o
  -6   1   4     1259.80     1181.90     15.83 o
  -5   1   4       72.80       84.46      2.53 o
  -4   1   4    10775.74    10864.36     99.82 o
  -3   1   4     1335.27     1294.64     13.03 o
  -2   1   4     1118.79     1062.84     10.72 o
  -1   1   4    18204.35    16912.46    155.37 o
   0   1   4     4909.12     4554.58     38.49 o
   1   1   4     1407.02     1388.33     12.48 o
   2   1   4      118.50      101.84      2.26 o
   3   1   4       48.40       41.41      1.60 o
   4   1   4     1748.68     1718.34     18.87 o
   5   1   4      239.56      226.94      4.95 o
   6   1   4      759.47      811.70     12.93 o
   7   1   4        6.18        2.89      2.46 o
   8   1   4       28.46       29.19      4.20 o
   9   1   4        5.04        5.40      3.94 o
  10   1   4       59.65       60.26      6.84 o
  11   1   4       16.27       13.32      7.06 o
 -12   2   4        3.05        1.00      4.47 o
 -11   2   4       24.66       29.62      4.78 o
 -10   2   4       34.64       34.50      4.53 o
  -9   2   4      675.73      678.42     13.15 o
  -8   2   4      357.27      359.37      8.58 o
  -7   2   4      286.83      279.64      6.36 o
  -6   2   4      354.25      357.48      6.76 o
  -5   2   4      350.28      347.99      5.66 o
  -4   2   4       40.33       43.29      1.70 o
  -3   2   4     1796.10     1768.70     20.17 o
  -2   2   4     1723.44     1672.10     15.48 o
  -1   2   4      322.87      326.27      3.81 o
   0   2   4     1981.24     1917.96     16.04 o
   1   2   4     1223.07     1140.64     10.10 o
   2   2   4     1143.92     1129.23     15.25 o
   3   2   4     1000.88     1004.96     14.69 o
   4   2   4      375.42      368.16      7.06 o
   5   2   4      531.03      575.09      8.86 o
   6   2   4       17.10       16.88      2.55 o
   7   2   4        1.49        1.39      3.04 o
   8   2   4        3.63        3.52      4.72 o
   9   2   4      143.72      155.05     14.28 o
  10   2   4        2.48        0.71      6.36 o
 -12   3   4        1.89       -3.10      4.17 o
 -11   3   4       54.93       49.17      6.91 o
 -10   3   4      138.65      129.40      5.87 o
  -9   3   4      283.95      259.92      8.70 o
  -8   3   4      130.83      129.86      4.76 o
  -7   3   4       56.59       59.43      3.12 o
  -6   3   4      162.31      199.70      4.36 o
  -5   3   4      311.94      298.26      5.80 o
  -4   3   4      454.76      495.88      6.44 o
  -3   3   4      351.68      378.38      4.73 o
  -2   3   4      963.88      929.53      9.12 o
  -1   3   4     1491.13     1559.96     14.54 o
   0   3   4     1869.75     1829.92     16.90 o
   1   3   4      225.18      239.31      3.68 o
   2   3   4       52.55       44.04      1.58 o
   3   3   4      308.52      319.78      4.81 o
   4   3   4      194.35      196.41      4.16 o
   5   3   4       88.57       93.93      4.50 o
   6   3   4       40.69       39.01      3.99 o
   7   3   4        1.14        2.36      3.01 o
   8   3   4       12.43       14.11      3.87 o
   9   3   4       31.21       29.05      5.54 o
  10   3   4       66.60       66.68     14.42 o
 -12   4   4       58.91       41.70      5.49 o
 -11   4   4      111.15      111.89      6.55 o
 -10   4   4       41.85       37.99      3.87 o
  -9   4   4        2.06        2.31      2.70 o
  -8   4   4      114.46      120.83      4.41 o
  -7   4   4      141.98      148.46      4.58 o
  -6   4   4      464.25      462.77      7.21 o
  -5   4   4        5.25        3.31      1.44 o
  -4   4   4      119.00      129.88      2.93 o
  -3   4   4      440.15      445.70      6.73 o
  -2   4   4       48.83       52.18      1.41 o
  -1   4   4        6.81        7.68      0.77 o
   0   4   4     1352.65     1435.24     12.92 o
   1   4   4        0.74       -0.42      0.77 o
   2   4   4     1689.65     1834.42     19.66 o
   3   4   4      608.01      664.89      9.10 o
   4   4   4       95.29      106.21      3.68 o
   5   4   4      234.10      215.47      8.37 o
   6   4   4        0.00       -2.34      2.34 o
   7   4   4       30.34       40.19      4.24 o
   8   4   4        5.90       11.42      4.73 o
   9   4   4        2.95       -3.53      4.27 o
 -12   5   4        8.85        2.16      5.11 o
 -11   5   4        0.89       -2.33      2.99 o
 -10   5   4        0.01       -0.45      2.91 o
  -9   5   4        0.26       -2.54      2.54 o
  -8   5   4       73.12       83.60      3.81 o
  -7   5   4        0.46        1.46      1.37 o
  -6   5   4      236.65      269.13      4.73 o
  -5   5   4      164.07      181.72      3.94 o
  -4   5   4      238.61      247.93      4.02 o
  -3   5   4        0.26       -0.69      0.69 o
  -2   5   4      262.59      271.26      4.51 o
  -1   5   4      116.79      112.09      2.34 o
   0   5   4      776.78      802.26      8.74 o
   1   5   4      415.69      427.65      4.68 o
   2   5   4      687.99      664.48      7.84 o
   3   5   4      396.49      394.11      5.94 o
   4   5   4       68.00       75.76      3.13 o
   5   5   4        8.62        4.12      2.12 o
   6   5   4      201.67      189.64      6.10 o
   7   5   4       16.28       10.06      5.74 o
   8   5   4       47.26       48.96      4.95 o
   9   5   4        0.00        1.54      4.94 o
 -12   6   4       16.03       21.60      5.64 o
 -11   6   4        0.55        3.14      3.52 o
 -10   6   4        2.03        1.88      2.50 o
  -9   6   4      127.87      132.24      4.65 o
  -8   6   4       32.63       27.68      2.44 o
  -7   6   4       62.58       51.44      2.36 o
  -6   6   4      218.74      223.63      4.35 o
  -5   6   4      895.62      912.48     10.38 o
  -4   6   4     1895.59     2021.61     18.97 o
  -3   6   4       56.93       61.36      1.78 o
  -2   6   4     3961.04     4303.75     46.38 o
  -1   6   4       15.51       18.46      1.22 o
   0   6   4      243.93      265.26      4.79 o
   1   6   4       31.33       29.86      1.50 o
   2   6   4        1.44        4.23      1.45 o
   3   6   4       15.91       18.86      1.78 o
   4   6   4       79.87       94.63      3.21 o
   5   6   4      566.27      572.46     11.15 o
   6   6   4       61.04       52.47      4.43 o
   7   6   4       64.90       65.55      5.10 o
   8   6   4       19.68       23.81      5.39 o
 -12   7   4        1.39       -4.13      4.13 o
 -11   7   4        0.33       -3.47      3.47 o
 -10   7   4        5.49       -1.05      3.26 o
  -9   7   4        3.35        2.39      2.26 o
  -8   7   4       43.93       40.26      2.61 o
  -7   7   4        6.99        6.83      1.65 o
  -6   7   4      337.31      352.19      5.22 o
  -5   7   4       46.35       43.88      1.74 o
  -4   7   4        4.23        3.68      1.05 o
  -3   7   4       81.42       98.65      2.36 o
  -2   7   4      478.38      494.20      6.68 o
  -1   7   4      295.87      284.70      4.46 o
   0   7   4      175.23      149.33      2.91 o
   1   7   4       57.87       54.53      2.15 o
   2   7   4      122.67      117.67      3.43 o
   3   7   4      112.92      115.91      3.62 o
   4   7   4       16.87       20.06      3.05 o
   5   7   4       21.81       15.57      3.22 o
   6   7   4        2.42        7.18      4.61 o
   7   7   4      149.95      146.22      8.04 o
   8   7   4       71.29       85.75      9.19 o
 -12   8   4       18.68       20.10      4.65 o
 -11   8   4        1.36       -3.49      3.49 o
 -10   8   4       30.70       30.51      4.31 o
  -9   8   4        5.00        4.16      2.24 o
  -8   8   4       81.75       78.67      4.50 o
  -7   8   4       72.74       68.95      2.43 o
  -6   8   4      111.23      125.55      2.88 o
  -5   8   4      215.19      224.91      3.88 o
  -4   8   4      147.71      175.03      3.40 o
  -3   8   4      189.36      182.82      3.84 o
  -2   8   4       68.95       71.00      2.36 o
  -1   8   4      245.17      267.94      4.70 o
   0   8   4        0.23        1.07      1.29 o
   1   8   4      450.34      478.92      7.63 o
   2   8   4      446.52      437.92      8.58 o
   3   8   4      129.47      114.37      4.50 o
   4   8   4      561.52      578.52     11.17 o
   5   8   4       37.90       45.49      4.88 o
   6   8   4       59.25       64.64     11.06 o
   7   8   4       20.93       17.78      6.17 o
 -12   9   4        3.06        2.77      4.04 o
 -11   9   4       52.26       69.05     11.87 o
 -10   9   4       11.96       14.56      3.92 o
  -9   9   4        0.12       -2.94      2.94 o
  -8   9   4       87.11       99.05      5.28 o
  -7   9   4        0.04       -1.74      1.74 o
  -6   9   4      238.19      239.28      4.53 o
  -5   9   4      508.76      503.34      7.41 o
  -4   9   4       38.47       50.74      2.31 o
  -3   9   4        1.63        2.40      1.33 o
  -2   9   4      391.89      403.02      6.36 o
  -1   9   4        3.56        5.10      1.43 o
   0   9   4        2.94        4.87      1.52 o
   1   9   4       73.54       80.84      3.08 o
   2   9   4      138.32      142.27      4.82 o
   3   9   4       33.99       30.80      3.45 o
   4   9   4       48.43       51.85      4.24 o
   5   9   4        4.65        2.67      3.50 o
   6   9   4      160.48      151.87      8.95 o
 -11  10   4      143.81      144.21      7.21 o
 -10  10   4      127.70      116.96      6.95 o
  -9  10   4      365.61      357.94      9.69 o
  -8  10   4      150.04      153.14      5.47 o
  -7  10   4       18.11       15.30      2.64 o
  -6  10   4        1.05       -1.39      1.52 o
  -5  10   4      115.64      122.03      3.87 o
  -4  10   4       19.94       19.11      1.87 o
  -3  10   4      186.54      190.30      4.69 o
  -2  10   4      874.48      867.62     12.56 o
  -1  10   4      224.35      225.78      4.48 o
   0  10   4      739.23      746.94     11.74 o
   1  10   4      446.65      435.46      9.38 o
   2  10   4        6.25        3.83      2.59 o
   3  10   4        7.09        0.89      2.66 o
   4  10   4       92.96      105.19      5.50 o
   5  10   4       25.74       25.15      4.71 o
 -11  11   4       11.99        8.63      6.66 o
 -10  11   4       43.24       45.52      5.30 o
  -9  11   4       11.40       16.47      4.00 o
  -8  11   4      114.51      113.22      5.23 o
  -7  11   4        0.93       -2.17      2.28 o
  -6  11   4        1.30        3.38      2.85 o
  -5  11   4      215.96      228.84      6.71 o
  -4  11   4        0.53       -1.69      1.69 o
  -3  11   4        2.94        2.54      3.24 o
  -2  11   4       31.53       40.01      2.44 o
  -1  11   4      123.13      128.31      3.81 o
   0  11   4        0.26       -1.75      1.75 o
   1  11   4       28.57       26.01      2.91 o
   2  11   4        0.08        0.48      2.53 o
   3  11   4        8.23        5.35      3.17 o
   4  11   4        1.05        1.75      4.64 o
 -10  12   4       60.85       49.93      5.27 o
  -9  12   4       19.43       17.55      3.95 o
  -8  12   4       57.22       58.53      3.85 o
  -7  12   4        6.00        4.18      2.79 o
  -6  12   4        9.21        0.88      3.12 o
  -5  12   4      362.88      363.86      9.80 o
  -4  12   4      150.33      128.11      6.34 o
  -3  12   4        4.49        1.71      2.05 o
  -2  12   4      446.46      442.51     22.88 o
  -1  12   4      438.61      406.87     13.17 o
   0  12   4       37.59       33.74      3.02 o
   1  12   4       10.26        8.16      2.64 o
   2  12   4        0.92        2.87      2.82 o
   3  12   4       26.44       22.72      4.60 o
  -9  13   4        0.11        3.04      4.39 o
  -8  13   4       30.11       24.70      4.23 o
  -7  13   4        7.37        6.67      2.95 o
  -6  13   4       93.44       89.04      5.26 o
  -5  13   4       56.93       62.65      4.81 o
  -4  13   4       17.88       16.62      2.69 o
  -3  13   4        7.98        7.31      4.20 o
  -2  13   4        8.49        7.22      2.38 o
  -1  13   4        1.23        0.61      2.38 o
   0  13   4        2.00        3.77      2.90 o
   1  13   4        7.67        7.72      3.80 o
   2  13   4       20.09       25.66      3.58 o
  -8  14   4        6.02        5.25      4.34 o
  -7  14   4       10.55       13.45      3.22 o
  -6  14   4        0.36        1.90      2.97 o
  -5  14   4       13.21       15.34      3.67 o
  -4  14   4        0.08        1.60      3.09 o
  -3  14   4        0.40        0.95      2.26 o
  -2  14   4       13.85       18.62      2.75 o
  -1  14   4        2.26        0.99      2.58 o
   0  14   4       15.63       14.87      2.85 o
  -6  15   4        0.04       -1.56      2.47 o
  -5  15   4       35.42       38.95      3.81 o
  -4  15   4       15.14       15.62      2.87 o
  -3  15   4        2.90        4.08      2.36 o
   3 -15   5       47.83       58.55      3.53 o
   4 -15   5        0.44       -2.39      2.39 o
  -1 -14   5        1.07        0.54      3.09 o
   0 -14   5        6.66        3.06      4.77 o
   1 -14   5       63.81       50.66      3.89 o
   2 -14   5       20.94       19.31      3.07 o
   3 -14   5       92.96      102.13      4.63 o
   4 -14   5        1.87       -2.47      2.47 o
   5 -14   5       26.71       31.35      3.64 o
   6 -14   5       36.07       37.17      4.20 o
   7 -14   5       38.90       36.35      5.53 o
  -2 -13   5       12.59       14.21      3.75 o
  -1 -13   5        0.32       -2.81      2.81 o
   0 -13   5       75.98       80.78      6.13 o
   1 -13   5        0.18        1.89      4.99 o
   2 -13   5        0.62       -0.46      4.77 o
   3 -13   5       85.98       79.47      3.87 o
   4 -13   5       28.79       19.60      2.92 o
   5 -13   5       21.67       17.22      3.22 o
   6 -13   5        0.72        0.92      3.31 o
   7 -13   5        2.60        1.16      3.54 o
   8 -13   5       19.00       23.60      5.64 o
  -4 -12   5       19.11       13.11      6.64 o
  -3 -12   5       67.42       72.72      5.87 o
  -2 -12   5       58.34       52.66      6.36 o
  -1 -12   5       28.82       31.03      3.80 o
   0 -12   5      220.87      210.45      7.40 o
   1 -12   5       13.31       19.33      2.81 o
   2 -12   5      129.93      111.67     12.88 o
   3 -12   5        2.05       -1.96      1.96 o
   4 -12   5        7.72        5.38      2.58 o
   5 -12   5      298.67      300.61      8.69 o
   6 -12   5        0.61        0.58      3.14 o
   7 -12   5      111.53      111.51      4.92 o
   8 -12   5        3.10       -3.87      3.87 o
   9 -12   5        0.00       -3.61      3.61 o
  -5 -11   5       16.71       -4.03      5.96 o
  -4 -11   5        1.78       -3.24      3.81 o
  -3 -11   5       40.47       47.21      5.05 o
  -2 -11   5       56.33       70.01      5.02 o
  -1 -11   5      130.89      132.10      6.24 o
   0 -11   5        9.35        6.49      2.51 o
   1 -11   5      136.56      126.40      6.42 o
   2 -11   5       55.63       49.75      4.13 o
   3 -11   5        2.68        2.42      1.92 o
   4 -11   5       74.93       58.48      4.85 o
   5 -11   5      134.79      122.53      5.69 o
   6 -11   5        5.34        2.60      3.83 o
   7 -11   5       47.83       43.84      3.76 o
   8 -11   5       13.98        9.52      5.83 o
   9 -11   5        0.40        2.58      3.72 o
  10 -11   5       28.41       30.48      5.24 o
  -6 -10   5       67.59       75.15     10.16 o
  -5 -10   5       28.25       37.80      8.00 o
  -4 -10   5       13.91        3.92      3.99 o
  -3 -10   5      147.11      131.34     16.63 o
  -2 -10   5        4.08        4.77      3.07 o
  -1 -10   5        6.77        7.54      2.24 o
   0 -10   5      426.48      401.63      8.81 o
   1 -10   5       63.19       66.53      3.22 o
   2 -10   5        3.42        3.61      1.99 o
   3 -10   5      665.21      647.94     11.33 o
   4 -10   5        0.28       -0.38      2.06 o
   5 -10   5      554.56      552.48      9.37 o
   6 -10   5      146.38      146.79      5.51 o
   7 -10   5      341.63      349.59      9.11 o
   8 -10   5        1.35       -2.46      3.33 o
   9 -10   5        0.48        5.16      3.88 o
  10 -10   5        0.82       -4.03      4.07 o
  -7  -9   5        5.31       -4.51      9.02 o
  -6  -9   5        0.74       -4.00      4.00 o
  -5  -9   5       30.20       25.36      5.39 o
  -4  -9   5        0.33        1.14      2.68 o
  -3  -9   5       26.77       23.25      2.71 o
  -2  -9   5      232.11      230.40      6.88 o
  -1  -9   5      118.89      119.49      8.18 o
   0  -9   5      100.86      110.15      4.14 o
   1  -9   5       92.93       93.76      3.72 o
   2  -9   5       96.57      103.29      3.95 o
   3  -9   5        4.39        4.45      1.74 o
   4  -9   5        5.26        5.08      2.07 o
   5  -9   5      283.09      271.46      6.87 o
   6  -9   5       39.63       32.38      3.38 o
   7  -9   5       30.46       30.81      6.00 o
   8  -9   5      381.88      395.97     12.00 o
   9  -9   5       77.23       85.35      6.38 o
  10  -9   5       12.16       14.29      4.68 o
  11  -9   5       28.67       17.77      5.65 o
  -8  -8   5       35.63       52.76     11.89 o
  -7  -8   5       17.68       14.62      7.09 o
  -6  -8   5        0.10       -1.57      3.74 o
  -5  -8   5        0.60       -2.56      2.64 o
  -4  -8   5      231.69      204.87      6.40 o
  -3  -8   5      452.65      446.24      8.25 o
  -2  -8   5        3.04        2.33      1.67 o
  -1  -8   5        5.51        7.52      1.97 o
   0  -8   5      191.44      197.27      5.30 o
   1  -8   5      100.73      100.45      3.25 o
   2  -8   5      186.30      196.02      3.78 o
   3  -8   5      188.12      196.39      5.70 o
   4  -8   5        5.94        8.35      1.67 o
   5  -8   5       10.99        9.24      1.34 o
   6  -8   5        8.73        6.14      1.91 o
   7  -8   5       21.58       17.58      2.85 o
   8  -8   5       12.10        5.65      4.10 o
   9  -8   5        2.86        1.10      3.91 o
  10  -8   5      121.89      124.68      7.97 o
  11  -8   5       50.83       53.41      8.50 o
  -8  -7   5       17.63       19.21      4.92 o
  -7  -7   5        7.47        4.88      3.93 o
  -6  -7   5        7.52        0.42      3.24 o
  -5  -7   5        1.81       -0.96      2.45 o
  -4  -7   5       85.84       99.05      4.18 o
  -3  -7   5        4.81        6.17      2.02 o
  -2  -7   5       59.90       52.75      2.71 o
  -1  -7   5      346.47      341.74      6.58 o
   0  -7   5      248.96      268.35      5.39 o
   1  -7   5      117.15      110.84      2.57 o
   2  -7   5     1745.12     1854.96     27.09 o
   3  -7   5      117.83      114.07      3.12 o
   4  -7   5       19.91       14.09      1.43 o
   5  -7   5     1340.12     1332.79     14.97 o
   6  -7   5      535.26      538.46     15.36 o
   7  -7   5      175.89      175.45      5.68 o
   8  -7   5      269.42      271.90      8.29 o
   9  -7   5       80.72       79.69      6.47 o
  10  -7   5        8.38       12.60      5.87 o
  11  -7   5       16.20       15.34      5.20 o
  -9  -6   5       25.98       29.51      5.51 o
  -8  -6   5        0.32        0.91      4.01 o
  -7  -6   5        0.58       -2.01      3.48 o
  -6  -6   5       57.27       64.28      4.39 o
  -5  -6   5        3.18        0.63      1.95 o
  -4  -6   5      454.15      461.03      7.66 o
  -3  -6   5      124.50      144.59      3.79 o
  -2  -6   5      167.26      183.16      4.95 o
  -1  -6   5      403.75      436.59     11.44 o
   0  -6   5        1.43       -0.75      1.17 o
   1  -6   5     1268.81     1364.59     18.10 o
   2  -6   5      307.19      344.07      5.94 o
   3  -6   5      248.03      262.71      4.32 o
   4  -6   5       61.24       67.04      2.71 o
   5  -6   5        5.99        4.69      1.26 o
   6  -6   5      207.17      221.20      5.40 o
   7  -6   5       43.45       41.89      3.23 o
   8  -6   5       44.69       42.11      6.73 o
   9  -6   5       76.06       66.72      5.14 o
  10  -6   5       47.88       54.50      6.29 o
  11  -6   5       26.94       29.90     12.97 o
 -10  -5   5       11.80       20.22      5.53 o
  -9  -5   5        7.59       -1.44      5.13 o
  -8  -5   5       38.05       38.71      7.85 o
  -7  -5   5      119.83      124.99      6.86 o
  -6  -5   5        0.98        1.02      2.35 o
  -5  -5   5      373.21      377.78      8.11 o
  -4  -5   5       17.35       21.25      2.65 o
  -3  -5   5        0.09       -0.64      1.17 o
  -2  -5   5      623.51      670.92      9.94 o
  -1  -5   5      726.95      723.07      9.21 o
   0  -5   5       41.88       28.91      2.26 o
   1  -5   5      181.08      196.88      3.07 o
   2  -5   5     1226.56     1261.01     14.45 o
   3  -5   5     1202.04     1299.54     16.49 o
   4  -5   5      655.17      641.98      7.63 o
   5  -5   5       38.01       42.77      2.08 o
   6  -5   5      160.25      175.83      5.36 o
   7  -5   5       43.81       50.51      3.26 o
   8  -5   5      130.42      125.37      4.81 o
   9  -5   5       91.42       96.83      5.76 o
  10  -5   5       52.76       54.65      5.35 o
  11  -5   5       82.22       76.14     10.98 o
 -10  -4   5       23.94       34.54      6.19 o
  -9  -4   5        2.89        1.37      4.40 o
  -8  -4   5       20.44       28.51      6.10 o
  -7  -4   5        0.61        4.97      3.24 o
  -6  -4   5        1.42        3.31      2.41 o
  -5  -4   5      112.21      117.15      5.26 o
  -4  -4   5        6.63       12.62      3.95 o
  -3  -4   5      295.90      315.69      5.85 o
  -2  -4   5     1000.94      985.21     16.38 o
  -1  -4   5        0.70        0.04      0.72 o
   0  -4   5     1721.48     1804.62     18.42 o
   1  -4   5     2675.15     2790.81     29.88 o
   2  -4   5     1567.83     1605.36     28.97 o
   3  -4   5      983.66     1004.07     10.74 o
   4  -4   5      104.13      123.92      2.93 o
   5  -4   5      162.40      147.59      3.67 o
   6  -4   5       16.96       18.27      2.00 o
   7  -4   5        1.13        1.40      1.88 o
   8  -4   5        4.86        3.09      2.63 o
   9  -4   5        0.00       -1.55      3.29 o
  10  -4   5       15.71       18.80      6.07 o
  11  -4   5        6.29        4.42      4.88 o
 -11  -3   5       18.11       31.68      7.76 o
 -10  -3   5        0.02        2.00      4.63 o
  -9  -3   5       21.73       18.61      4.92 o
  -8  -3   5       11.78       16.83      3.80 o
  -7  -3   5        9.12        8.38      2.87 o
  -6  -3   5        6.22        6.18      1.91 o
  -5  -3   5        6.54        6.87      1.62 o
  -4  -3   5      111.60       95.60      4.97 o
  -3  -3   5      201.91      188.08      4.62 o
  -2  -3   5        0.00       -0.90      0.90 o
  -1  -3   5      319.56      297.54      4.53 o
   0  -3   5       68.44       71.13      1.82 o
   1  -3   5      555.09      551.53      6.18 o
   2  -3   5     2332.32     2308.41     23.72 o
   3  -3   5     1116.27     1055.22     11.96 o
   4  -3   5     1644.79     1699.52     17.40 o
   5  -3   5      522.84      573.65      7.77 o
   6  -3   5       44.48       44.68      2.56 o
   7  -3   5      376.71      405.52     10.66 o
   8  -3   5      150.56      165.64      5.35 o
   9  -3   5        0.76       -3.20      3.20 o
  10  -3   5       70.04       71.08      6.80 o
  11  -3   5       16.50       16.87      5.51 o
 -11  -2   5       15.63       31.63      6.08 o
 -10  -2   5        6.34        6.02      6.13 o
  -9  -2   5      152.04      172.37      7.48 o
  -8  -2   5      270.82      258.73      8.51 o
  -7  -2   5      407.82      396.50      8.05 o
  -6  -2   5       16.71       14.00      2.20 o
  -5  -2   5        7.02        6.03      1.65 o
  -4  -2   5      236.59      262.30      5.64 o
  -3  -2   5     1406.07     1467.41     19.94 o
  -2  -2   5        4.52        8.09      1.00 o
  -1  -2   5      371.86      361.88      4.69 o
   0  -2   5     1833.16     1758.75     20.35 o
   1  -2   5      528.65      512.30      6.25 o
   2  -2   5      196.62      176.41      4.02 o
   3  -2   5       52.53       39.60      1.53 o
   4  -2   5      159.41      167.20      3.50 o
   5  -2   5      123.48      130.17      3.63 o
   6  -2   5       78.08       92.14      3.42 o
   7  -2   5       89.44       92.81      3.93 o
   8  -2   5       42.84       43.32      3.47 o
   9  -2   5      127.35      121.93      8.59 o
  10  -2   5       32.34       33.22      5.88 o
  11  -2   5       16.10       13.36      5.42 o
 -11  -1   5       11.85       12.68      5.15 o
 -10  -1   5       15.78       20.68      4.42 o
  -9  -1   5        0.41        4.41      3.54 o
  -8  -1   5      160.27      169.48      6.22 o
  -7  -1   5       15.89       22.63      2.65 o
  -6  -1   5       38.97       44.86      2.79 o
  -5  -1   5       15.60       16.04      1.96 o
  -4  -1   5     6180.62     6247.40     71.43 o
  -3  -1   5       72.99       66.97      2.33 o
  -2  -1   5     1194.59     1188.82     23.61 o
  -1  -1   5     6294.85     6047.53     65.63 o
   0  -1   5        4.99        5.69      0.92 o
   1  -1   5     1227.48     1249.79     12.02 o
   2  -1   5      907.08      874.42      8.24 o
   3  -1   5      717.50      695.82      7.68 o
   4  -1   5        6.63        8.21      1.27 o
   5  -1   5      474.83      466.57      8.04 o
   6  -1   5      309.76      296.78      6.52 o
   7  -1   5        3.22        3.96      2.29 o
   8  -1   5       32.04       34.20      3.36 o
   9  -1   5       54.35       56.69      5.92 o
  10  -1   5        0.66       -4.39      4.39 o
  11  -1   5        8.48       12.23      5.49 o
 -12   0   5        6.45        5.84      5.39 o
 -11   0   5        0.10        0.89      4.24 o
 -10   0   5       93.22       80.15      5.91 o
  -9   0   5       15.57       11.76      3.92 o
  -8   0   5        0.26       -3.10      3.10 o
  -7   0   5        6.55        4.34      2.25 o
  -6   0   5       20.70       13.91      2.25 o
  -5   0   5      192.77      186.35      4.60 o
  -4   0   5        4.58        6.64      1.23 o
  -3   0   5      140.68      146.89      2.80 o
  -2   0   5       21.66       19.73      1.25 o
  -1   0   5        9.25       11.06      0.97 o
   0   0   5       17.93       18.50      1.10 o
   1   0   5       40.99       37.88      1.23 o
   2   0   5       10.19        9.93      0.96 o
   3   0   5       14.58       16.36      1.26 o
   4   0   5        1.94        1.58      1.22 o
   5   0   5        8.35        7.53      1.84 o
   6   0   5       38.20       40.51      2.74 o
   7   0   5        2.48        2.68      2.39 o
   8   0   5        1.91       -2.13      3.21 o
   9   0   5        9.17        5.55      6.14 o
  10   0   5        0.01        1.66      4.37 o
  11   0   5       23.66       29.59      7.73 o
 -12   1   5       10.07       14.66      4.78 o
 -11   1   5       57.10       64.06      5.95 o
 -10   1   5        0.29       -0.36      4.10 o
  -9   1   5        0.03        3.09      3.01 o
  -8   1   5       58.83       52.04      3.23 o
  -7   1   5       33.72       37.61      2.66 o
  -6   1   5      208.82      197.55      5.86 o
  -5   1   5     3641.25     3687.87     40.18 o
  -4   1   5     1816.91     1780.90     20.19 o
  -3   1   5     4912.34     4961.15     46.36 o
  -2   1   5     2239.49     2132.79     21.84 o
  -1   1   5     1355.55     1253.72     12.63 o
   0   1   5      133.30      149.73      2.37 o
   1   1   5     4366.83     4213.92     34.91 o
   2   1   5      191.84      178.90      3.12 o
   3   1   5      166.32      159.84      3.25 o
   4   1   5      291.46      319.14      5.71 o
   5   1   5      377.53      386.29      6.91 o
   6   1   5        1.68       -0.29      1.97 o
   7   1   5       82.41       87.95      4.57 o
   8   1   5       58.14       61.14      5.00 o
   9   1   5       50.01       55.14      5.54 o
  10   1   5       42.50       41.78      6.30 o
 -12   2   5       25.30       36.43      5.47 o
 -11   2   5        0.02        1.75      3.97 o
 -10   2   5        2.62       -0.07      3.52 o
  -9   2   5      366.99      365.34      9.31 o
  -8   2   5      535.26      514.28     12.12 o
  -7   2   5       22.52       26.51      2.84 o
  -6   2   5      693.43      692.35      9.72 o
  -5   2   5     1168.13     1247.09     16.30 o
  -4   2   5      398.58      448.07      6.46 o
  -3   2   5       89.66       95.75      2.37 o
  -2   2   5       68.09       65.27      1.65 o
  -1   2   5     1640.22     1571.71     14.76 o
   0   2   5        0.32        1.00      0.79 o
   1   2   5        3.43        0.44      0.76 o
   2   2   5        4.12        0.39      0.89 o
   3   2   5      740.85      791.55      9.85 o
   4   2   5      509.86      526.07      8.03 o
   5   2   5       90.21      114.46      3.76 o
   6   2   5      437.65      467.06      8.92 o
   7   2   5       30.44       30.66      4.10 o
   8   2   5       81.90       74.12      5.47 o
   9   2   5       55.75       60.01      5.51 o
  10   2   5        7.51       15.59      7.35 o
 -12   3   5        3.35        7.97      5.44 o
 -11   3   5       40.13       47.01      5.30 o
 -10   3   5        2.68       -3.25      4.07 o
  -9   3   5       49.91       38.31      5.24 o
  -8   3   5      216.77      200.18      5.89 o
  -7   3   5       84.55       72.70      3.77 o
  -6   3   5       74.18       75.09      2.96 o
  -5   3   5       12.43       15.85      1.58 o
  -4   3   5      165.59      182.88      3.47 o
  -3   3   5       14.64       17.63      1.49 o
  -2   3   5        0.11       -0.10      0.77 o
  -1   3   5      127.27      123.30      2.14 o
   0   3   5     2920.20     2949.24     25.51 o
   1   3   5       64.30       69.20      1.75 o
   2   3   5     1765.69     1824.32     17.55 o
   3   3   5        3.69        2.77      1.26 o
   4   3   5       42.73       52.64      2.40 o
   5   3   5      336.29      351.89      7.86 o
   6   3   5       31.54       24.31      3.15 o
   7   3   5       37.97       38.17      5.47 o
   8   3   5       44.77       45.89      4.93 o
   9   3   5        0.85        2.18      4.64 o
  10   3   5        1.47       -1.95      6.19 o
 -12   4   5        4.16        2.87      4.92 o
 -11   4   5        4.86        8.99      4.04 o
 -10   4   5        8.23        5.54      2.93 o
  -9   4   5       44.48       42.82      3.82 o
  -8   4   5      127.46      110.05      7.75 o
  -7   4   5        2.15        5.27      1.80 o
  -6   4   5       21.91       15.94      1.91 o
  -5   4   5       92.71       96.28      2.67 o
  -4   4   5      172.68      153.20      4.40 o
  -3   4   5      158.30      168.71      2.96 o
  -2   4   5     2566.89     2672.35     25.83 o
  -1   4   5     1874.00     1910.26     20.24 o
   0   4   5     3284.91     3383.00     29.21 o
   1   4   5      633.18      636.59      6.80 o
   2   4   5     1061.85     1113.55     13.00 o
   3   4   5       71.20       67.63      2.52 o
   4   4   5       49.48       46.82      2.84 o
   5   4   5        4.25        6.03      2.43 o
   6   4   5       49.05       51.32      4.21 o
   7   4   5       10.75        9.77      4.42 o
   8   4   5        0.02       -3.94      3.94 o
   9   4   5       25.12       24.17      5.82 o
 -12   5   5       20.99       16.36      5.57 o
 -11   5   5       23.53       14.51      3.59 o
 -10   5   5        0.15       -2.62      2.62 o
  -9   5   5       23.17       22.69      3.21 o
  -8   5   5        0.01        0.13      2.16 o
  -7   5   5        0.02       -1.12      1.31 o
  -6   5   5        5.21        4.42      1.47 o
  -5   5   5       59.70       65.50      2.10 o
  -4   5   5      884.25      891.77     10.46 o
  -3   5   5        2.13       -0.14      0.89 o
  -2   5   5        0.79        2.29      0.80 o
  -1   5   5      788.98      808.46      8.22 o
   0   5   5      994.91     1085.80     10.25 o
   1   5   5      475.60      503.40      5.73 o
   2   5   5      142.50      151.80      3.23 o
   3   5   5      176.45      180.67      4.44 o
   4   5   5       36.73       36.75      2.99 o
   5   5   5       11.04       10.32      2.58 o
   6   5   5      140.96      137.25      6.27 o
   7   5   5      130.22      151.97      6.87 o
   8   5   5        0.09       -3.52      3.52 o
   9   5   5        4.18        1.78      5.01 o
 -12   6   5       10.27        9.76      4.97 o
 -11   6   5       17.11       21.49      4.33 o
 -10   6   5        3.49        1.05      2.53 o
  -9   6   5      123.58      121.47      4.61 o
  -8   6   5        7.87        4.98      1.96 o
  -7   6   5      209.34      195.35      4.39 o
  -6   6   5      139.24      162.72      3.59 o
  -5   6   5        1.87       -0.18      0.94 o
  -4   6   5      197.16      227.40      3.51 o
  -3   6   5      225.55      234.65      5.21 o
  -2   6   5     2365.23     2481.65     25.78 o
  -1   6   5       25.05       26.11      2.31 o
   0   6   5      201.20      215.27      3.61 o
   1   6   5        1.63        0.68      1.28 o
   2   6   5       95.71       91.34      2.76 o
   3   6   5        2.05        3.68      1.57 o
   4   6   5       95.34       81.56      3.11 o
   5   6   5       56.19       52.91      3.95 o
   6   6   5        1.14        2.02      3.14 o
   7   6   5       78.96       89.86      5.75 o
   8   6   5        2.12       -0.54      7.04 o
 -12   7   5        1.88        0.27      3.99 o
 -11   7   5        3.15       -0.28      3.51 o
 -10   7   5       18.48        8.25      3.06 o
  -9   7   5      186.63      186.13      5.44 o
  -8   7   5      564.96      557.31      8.39 o
  -7   7   5       17.22       19.91      2.05 o
  -6   7   5       32.79       29.08      1.82 o
  -5   7   5      590.74      604.08      7.36 o
  -4   7   5      167.31      181.16      3.37 o
  -3   7   5      137.98      123.48      2.74 o
  -2   7   5     1849.53     1887.51     21.64 o
  -1   7   5      213.56      217.10      4.15 o
   0   7   5      147.81      122.93      3.17 o
   1   7   5      543.19      544.54      7.23 o
   2   7   5      741.76      775.54     10.54 o
   3   7   5      149.91      161.62      4.48 o
   4   7   5      193.64      199.53      6.26 o
   5   7   5      313.12      319.68      9.14 o
   6   7   5       49.91       42.73      4.53 o
   7   7   5        5.80       10.45      3.89 o
 -12   8   5       18.14       21.57      4.78 o
 -11   8   5        1.11       -1.40      3.45 o
 -10   8   5       38.29       37.60      4.45 o
  -9   8   5      136.29      116.43      7.33 o
  -8   8   5      234.84      236.77      5.57 o
  -7   8   5      189.89      183.65      3.97 o
  -6   8   5        1.71       -0.13      1.27 o
  -5   8   5       66.76       70.89      2.73 o
  -4   8   5      102.91      114.21      2.96 o
  -3   8   5        0.95        0.07      1.24 o
  -2   8   5      157.09      167.80      3.63 o
  -1   8   5        5.22        6.47      1.55 o
   0   8   5      106.64      105.92      2.90 o
   1   8   5        3.41        3.03      1.32 o
   2   8   5       68.55       66.91      2.96 o
   3   8   5      194.56      200.43      7.43 o
   4   8   5       16.48       13.92      3.07 o
   5   8   5        0.24        0.24      3.08 o
   6   8   5      209.52      229.66      9.73 o
   7   8   5        4.34        0.81      7.21 o
 -12   9   5        1.40       -2.12      3.91 o
 -11   9   5        1.07       -2.49      3.33 o
 -10   9   5       57.50       59.41      5.37 o
  -9   9   5       21.76       10.77      3.85 o
  -8   9   5        2.04       -1.85      1.85 o
  -7   9   5        6.39        6.04      2.05 o
  -6   9   5       20.73       14.57      1.80 o
  -5   9   5      281.11      279.55      4.92 o
  -4   9   5        6.91        5.43      1.21 o
  -3   9   5       25.38       27.30      1.93 o
  -2   9   5       22.49       21.15      1.88 o
  -1   9   5       12.69       16.42      1.88 o
   0   9   5       52.11       49.10      2.46 o
   1   9   5      214.69      202.82      5.85 o
   2   9   5      104.62       99.60      4.21 o
   3   9   5      345.33      355.39      9.52 o
   4   9   5       36.54       36.05      3.96 o
   5   9   5       42.42       44.08      7.60 o
   6   9   5       12.10       13.10      4.49 o
 -11  10   5      102.99       92.46      6.77 o
 -10  10   5        0.88       -3.28      3.28 o
  -9  10   5       17.75       16.67      5.42 o
  -8  10   5       53.84       56.57      3.61 o
  -7  10   5       17.51       15.24      2.25 o
  -6  10   5      202.43      206.12      5.17 o
  -5  10   5      161.34      160.36      3.85 o
  -4  10   5      121.21      118.16      3.68 o
  -3  10   5      198.92      200.64      4.95 o
  -2  10   5      531.59      515.99      8.61 o
  -1  10   5      343.91      321.88      6.37 o
   0  10   5        2.99        3.74      2.01 o
   1  10   5      173.22      177.27      5.99 o
   2  10   5        2.72        5.92      2.72 o
   3  10   5       33.02       29.33      3.60 o
   4  10   5        0.85        2.44      3.49 o
   5  10   5        0.26       -3.53      3.53 o
 -11  11   5        1.43       -1.81      5.12 o
 -10  11   5        2.54        6.09      4.01 o
  -9  11   5       34.67       32.84      4.50 o
  -8  11   5       78.96       83.60      4.34 o
  -7  11   5      130.52      130.64      5.66 o
  -6  11   5      119.48      125.10      6.29 o
  -5  11   5      246.19      239.22      7.01 o
  -4  11   5        9.52        8.14      2.65 o
  -3  11   5        3.22        1.90      2.23 o
  -2  11   5       55.01       43.58      3.51 o
  -1  11   5       39.64       40.82      6.77 o
   0  11   5        2.15       -0.56      1.94 o
   1  11   5        3.40        1.99      2.52 o
   2  11   5        5.01        1.21      2.68 o
   3  11   5        3.61        4.64      3.88 o
   4  11   5       52.32       60.43      5.64 o
 -10  12   5       39.54       44.94      5.23 o
  -9  12   5       18.61       20.34      4.66 o
  -8  12   5       47.93       49.84      3.61 o
  -7  12   5       44.85       39.01      4.46 o
  -6  12   5      105.47      102.48      5.58 o
  -5  12   5       34.91       29.27      3.58 o
  -4  12   5       78.76       71.24      4.23 o
  -3  12   5      132.34      112.87      7.29 o
  -2  12   5      250.75      234.14      7.23 o
  -1  12   5      105.02      100.04      5.15 o
   0  12   5      279.31      254.06      8.04 o
   1  12   5        1.03        1.24      2.55 o
   2  12   5        0.15        1.63      5.23 o
   3  12   5        4.49        6.69      3.75 o
  -9  13   5        1.60        8.11      4.63 o
  -8  13   5       21.22       19.96      5.85 o
  -7  13   5       95.11       83.69      5.70 o
  -6  13   5        6.55        6.31      3.19 o
  -5  13   5       24.54       26.54      6.95 o
  -4  13   5      100.53      101.87      5.19 o
  -3  13   5       11.07       11.17      2.61 o
  -2  13   5        0.19        1.78      2.33 o
  -1  13   5       31.41       38.43      3.68 o
   0  13   5        8.30       10.35      2.70 o
   1  13   5       19.92       16.19      3.08 o
  -8  14   5        6.16       13.58      5.39 o
  -7  14   5       56.21       48.55      7.77 o
  -6  14   5       61.45       66.95      4.95 o
  -5  14   5       47.11       50.56      4.18 o
  -4  14   5        2.07       -1.31      2.51 o
  -3  14   5        1.15        2.53      3.35 o
  -2  14   5       32.00       36.08      3.56 o
  -1  14   5        0.00        6.65      3.50 o
   0  14   5       13.62       20.52      4.03 o
  -5  15   5       24.14       32.44      3.82 o
  -4  15   5        5.68        5.80      2.96 o
   0 -14   6        7.44        5.45      3.80 o
   1 -14   6        2.97        4.68      4.82 o
   2 -14   6      100.89       96.85      5.60 o
   3 -14   6        8.08        7.57      2.75 o
   4 -14   6       50.31       45.22      4.97 o
   5 -14   6        2.18        1.71      3.17 o
   6 -14   6       38.56       33.07      4.25 o
   7 -14   6        1.20       -4.97      4.97 o
  -2 -13   6        0.95       -1.57      3.27 o
  -1 -13   6        5.64        2.55      3.14 o
   0 -13   6       45.51       40.57      5.14 o
   1 -13   6       14.18       18.67      3.25 o
   2 -13   6        0.95        1.45      2.72 o
   3 -13   6       56.66       57.03      3.75 o
   4 -13   6        7.64        4.41      2.80 o
   5 -13   6        3.33        8.91      3.07 o
   6 -13   6        0.34        4.69      3.41 o
   7 -13   6       35.97       40.59      5.76 o
   8 -13   6       10.92        6.62      5.01 o
  -4 -12   6        0.74        2.67      5.73 o
  -3 -12   6        5.87       11.67      4.37 o
  -2 -12   6       36.45       30.43      4.29 o
  -1 -12   6        0.20        0.36      2.87 o
   0 -12   6       74.74       61.20      4.39 o
   1 -12   6      114.19      109.68      5.64 o
   2 -12   6       20.92       25.51      3.47 o
   3 -12   6      207.54      185.64      6.23 o
   4 -12   6       43.27       42.37      3.71 o
   5 -12   6       15.79       17.21      3.45 o
   6 -12   6      167.46      181.93      7.65 o
   7 -12   6      127.80      139.99      6.46 o
   8 -12   6       60.67       49.95      4.95 o
   9 -12   6        0.00        2.02      3.93 o
  -5 -11   6        1.00       -1.48      5.85 o
  -4 -11   6        9.15       10.89      4.21 o
  -3 -11   6       47.42       48.41      5.28 o
  -2 -11   6       35.64       45.31      6.87 o
  -1 -11   6        2.13       -1.96      2.69 o
   0 -11   6        1.73        3.23      4.63 o
   1 -11   6       80.56       80.27      6.04 o
   2 -11   6      162.80      161.94      6.78 o
   3 -11   6       11.22        3.37      2.56 o
   4 -11   6        2.45        0.69      2.54 o
   5 -11   6       49.74       48.79      3.05 o
   6 -11   6        0.27       -0.74      2.42 o
   7 -11   6      133.62      143.61      5.94 o
   8 -11   6       33.75       28.97      4.49 o
   9 -11   6        1.36       -3.64      3.64 o
  10 -11   6        3.61        1.01      4.20 o
  -6 -10   6        2.89       -1.04      7.07 o
  -5 -10   6        0.03       -5.79      5.79 o
  -4 -10   6        1.24       -2.60      2.60 o
  -3 -10   6      127.94      127.83      7.39 o
  -2 -10   6      136.50      139.50      9.85 o
  -1 -10   6      176.80      189.04      8.88 o
   0 -10   6      103.02      111.27      4.71 o
   1 -10   6     1039.58     1081.20     19.73 o
   2 -10   6       64.82       67.10      3.23 o
   3 -10   6      380.42      380.58      8.10 o
   4 -10   6      190.75      190.64      6.02 o
   5 -10   6        6.18        6.33      2.47 o
   6 -10   6      250.02      252.92      7.35 o
   7 -10   6        6.90        9.10      3.15 o
   8 -10   6        5.92        9.90      3.94 o
   9 -10   6       30.11       36.39      5.14 o
  10 -10   6       12.48        6.88      4.55 o
  -7  -9   6       45.75       40.47      6.25 o
  -6  -9   6        0.25        1.31      6.21 o
  -5  -9   6       20.44       13.59      4.24 o
  -4  -9   6        5.40        9.17      2.98 o
  -3  -9   6        6.07        8.02      3.24 o
  -2  -9   6      198.43      202.08      7.97 o
  -1  -9   6      107.33      109.88      4.75 o
   0  -9   6      123.64      120.55      4.57 o
   1  -9   6       42.00       40.59      2.81 o
   2  -9   6       25.85       28.68      3.76 o
   3  -9   6       33.32       30.38      1.92 o
   4  -9   6        0.85       -0.72      1.78 o
   5  -9   6       21.21       22.87      2.43 o
   6  -9   6      246.00      247.68      7.44 o
   7  -9   6       28.34       31.43      3.81 o
   8  -9   6       22.09       32.62      4.80 o
   9  -9   6       18.46       20.11      4.80 o
  10  -9   6       83.36      102.07      7.46 o
  11  -9   6        6.13       13.38      7.28 o
  -8  -8   6       82.64       97.75      8.48 o
  -7  -8   6       28.62       25.47      5.73 o
  -6  -8   6        1.09        2.60      3.44 o
  -5  -8   6      172.22      163.33      6.24 o
  -4  -8   6       57.41       55.60      3.70 o
  -3  -8   6      540.65      532.56     10.50 o
  -2  -8   6        3.74        2.89      1.94 o
  -1  -8   6       82.74       90.97      5.49 o
   0  -8   6      368.65      375.01      7.06 o
   1  -8   6       36.40       45.41      3.64 o
   2  -8   6      138.29      129.13      3.91 o
   3  -8   6      223.35      216.14      4.46 o
   4  -8   6      266.52      281.25      5.59 o
   5  -8   6       14.11       20.62      1.77 o
   6  -8   6     2239.61     2299.90     26.70 o
   7  -8   6      145.67      131.49      5.99 o
   8  -8   6      735.71      719.07     23.10 o
   9  -8   6      144.17      119.74      7.39 o
  10  -8   6        4.39        5.36      4.56 o
  11  -8   6       18.86        3.37      5.22 o
  -8  -7   6       26.15       28.24      5.13 o
  -7  -7   6       27.25       42.13      5.01 o
  -6  -7   6        3.28        5.67      3.50 o
  -5  -7   6       85.25       83.18      4.55 o
  -4  -7   6       29.69       39.55      2.99 o
  -3  -7   6        9.73       10.85      2.29 o
  -2  -7   6      230.12      219.57      5.59 o
  -1  -7   6      263.08      260.86      6.86 o
   0  -7   6      145.46      138.78      3.89 o
   1  -7   6       59.99       60.50      2.59 o
   2  -7   6       10.57       16.01      1.72 o
   3  -7   6        7.56        6.11      1.53 o
   4  -7   6        5.44        5.67      1.43 o
   5  -7   6        0.91       -0.19      1.42 o
   6  -7   6      128.75      126.91      5.12 o
   7  -7   6       68.10       64.24      3.87 o
   8  -7   6       16.46       18.27      3.55 o
   9  -7   6       17.69       23.83      5.09 o
  10  -7   6        7.05        9.43      4.69 o
  11  -7   6        7.24       -2.57      6.76 o
  -9  -6   6        0.30        1.23      4.68 o
  -8  -6   6       19.84       21.55      4.98 o
  -7  -6   6       11.82        8.51      3.81 o
  -6  -6   6       45.64       49.96      4.32 o
  -5  -6   6        0.04        1.73      2.61 o
  -4  -6   6       10.84       17.62      2.27 o
  -3  -6   6      145.32      145.51      3.99 o
  -2  -6   6      143.07      140.62      3.47 o
  -1  -6   6      335.36      353.19      7.01 o
   0  -6   6      211.97      246.29      5.47 o
   1  -6   6      175.67      159.80      4.41 o
   2  -6   6     1092.87     1157.43     14.55 o
   3  -6   6      110.90      105.95      2.85 o
   4  -6   6       45.82       46.70      2.24 o
   5  -6   6       15.99       18.77      1.83 o
   6  -6   6       66.08       64.26      3.56 o
   7  -6   6       54.74       47.71      4.90 o
   8  -6   6       48.35       41.33      4.32 o
   9  -6   6      209.75      201.03      7.96 o
  10  -6   6       49.17       32.58      8.08 o
  11  -6   6        2.19       -1.48      6.61 o
 -10  -5   6        4.63        2.84      8.29 o
  -9  -5   6        0.15       -2.64      4.36 o
  -8  -5   6      140.00      117.78      7.28 o
  -7  -5   6        6.36       11.06      3.91 o
  -6  -5   6      379.62      386.80     13.07 o
  -5  -5   6       25.44       28.51      2.55 o
  -4  -5   6      745.01      745.37     12.61 o
  -3  -5   6      147.29      146.04      4.03 o
  -2  -5   6      456.65      466.09      7.88 o
  -1  -5   6       36.06       40.88      1.89 o
   0  -5   6        9.55       11.39      1.44 o
   1  -5   6       45.35       50.50      2.10 o
   2  -5   6      547.23      553.45     10.01 o
   3  -5   6        1.26        5.37      1.19 o
   4  -5   6     1444.05     1428.64     15.02 o
   5  -5   6       16.27       25.85      2.24 o
   6  -5   6     1020.94     1028.13     16.29 o
   7  -5   6      102.54      107.29      4.34 o
   8  -5   6      269.28      260.71      8.70 o
   9  -5   6       14.07       19.03      4.40 o
  10  -5   6       10.68       10.18      4.10 o
  11  -5   6       11.63       11.79      7.06 o
 -10  -4   6       11.37       -0.68      4.76 o
  -9  -4   6       26.91       25.77      5.25 o
  -8  -4   6       22.86       27.62      5.10 o
  -7  -4   6      474.37      482.85     11.46 o
  -6  -4   6      887.52      846.43     14.31 o
  -5  -4   6      310.43      315.91      7.89 o
  -4  -4   6        2.32        8.50      1.37 o
  -3  -4   6       58.35       50.52      1.96 o
  -2  -4   6       42.44       27.35      4.10 o
  -1  -4   6     1496.06     1506.72     20.16 o
   0  -4   6      261.98      287.99      5.26 o
   1  -4   6      226.41      230.72      6.84 o
   2  -4   6     2526.30     2727.25     29.76 o
   3  -4   6     3578.25     3589.10     34.44 o
   4  -4   6     1534.21     1549.39     19.72 o
   5  -4   6       35.20       28.67      2.01 o
   6  -4   6      455.35      451.69      7.55 o
   7  -4   6      288.48      284.25      6.33 o
   8  -4   6       11.03       14.38      3.02 o
   9  -4   6       81.39       81.17      5.53 o
  10  -4   6       75.28       76.70      6.93 o
  11  -4   6       36.62       42.25      7.11 o
 -10  -3   6        9.70        9.48      4.83 o
  -9  -3   6       37.07       35.73      5.46 o
  -8  -3   6       28.77       32.42      6.08 o
  -7  -3   6     1027.64     1013.88     18.88 o
  -6  -3   6      194.18      195.16      5.74 o
  -5  -3   6      443.72      478.41      9.90 o
  -4  -3   6      246.65      254.61      5.17 o
  -3  -3   6      715.23      675.44      9.63 o
  -2  -3   6       34.92       38.60      1.78 o
  -1  -3   6       40.54       40.36      1.70 o
   0  -3   6      372.15      384.27      5.39 o
   1  -3   6      100.75      119.88      3.12 o
   2  -3   6     2014.27     1997.40     22.44 o
   3  -3   6      328.96      360.12      5.43 o
   4  -3   6      603.57      632.72      7.83 o
   5  -3   6      451.52      474.09      6.95 o
   6  -3   6      398.53      402.77      8.61 o
   7  -3   6      253.34      235.24      6.38 o
   8  -3   6       13.70       12.17      3.05 o
   9  -3   6       13.88       17.38      4.09 o
  10  -3   6        6.38       -3.52      4.54 o
  11  -3   6       42.98       38.98      6.60 o
 -11  -2   6      105.95      131.21     11.81 o
 -10  -2   6        0.41       -4.90      4.90 o
  -9  -2   6       30.46       27.73      4.48 o
  -8  -2   6      214.63      205.34      7.89 o
  -7  -2   6      157.05      147.04      5.06 o
  -6  -2   6       92.02       88.36      3.53 o
  -5  -2   6       28.79       27.66      2.65 o
  -4  -2   6     1338.24     1323.05     18.83 o
  -3  -2   6      530.57      581.77      9.37 o
  -2  -2   6      477.68      478.51      7.78 o
  -1  -2   6        8.84       11.51      1.26 o
   0  -2   6        1.57        1.77      1.06 o
   1  -2   6     2548.51     2506.43     27.51 o
   2  -2   6        0.69        3.42      1.04 o
   3  -2   6        0.02       -1.01      1.01 o
   4  -2   6       16.00       18.16      1.59 o
   5  -2   6      123.54      128.24      3.47 o
   6  -2   6       53.43       60.80      3.26 o
   7  -2   6       12.22       11.62      2.55 o
   8  -2   6       77.52       71.85      4.10 o
   9  -2   6       93.69       98.50      7.29 o
  10  -2   6       37.97       38.99      7.26 o
  11  -2   6      131.92      125.94      8.89 o
 -11  -1   6       22.86       15.96      5.46 o
 -10  -1   6       16.19        8.25      4.08 o
  -9  -1   6      317.80      321.92     10.02 o
  -8  -1   6      137.57      134.91      6.28 o
  -7  -1   6        3.49        1.21      2.05 o
  -6  -1   6      700.52      685.62     11.51 o
  -5  -1   6      332.03      302.69      6.54 o
  -4  -1   6      249.54      246.39      7.00 o
  -3  -1   6      159.54      168.04      4.97 o
  -2  -1   6      352.58      333.37      5.06 o
  -1  -1   6      578.08      567.95      6.91 o
   0  -1   6        5.74        5.24      0.96 o
   1  -1   6     3544.19     3415.93     30.88 o
   2  -1   6       28.72       25.34      1.26 o
   3  -1   6        0.60       -0.61      1.07 o
   4  -1   6      452.41      464.02      6.76 o
   5  -1   6      113.85      113.73      3.59 o
   6  -1   6      338.69      316.40      6.94 o
   7  -1   6        0.01       -1.28      2.27 o
   8  -1   6        2.54        6.17      3.06 o
   9  -1   6      208.15      216.67     11.68 o
  10  -1   6       27.31       24.29     12.11 o
  11  -1   6        4.18       14.77      6.58 o
 -12   0   6       19.16       20.15     10.22 o
 -11   0   6       91.18       87.92      6.46 o
 -10   0   6      126.45      116.75      6.69 o
  -9   0   6      379.10      383.13     11.31 o
  -8   0   6     1990.33     1936.91     28.46 o
  -7   0   6     1050.87     1018.03     16.52 o
  -6   0   6      880.75      788.49     12.03 o
  -5   0   6     4814.44     4821.78     55.99 o
  -4   0   6     4277.38     4245.88     49.29 o
  -3   0   6     7375.71     7367.14     77.34 o
  -2   0   6      943.58     1030.37     11.48 o
  -1   0   6     1809.43     1796.60     19.86 o
   0   0   6    11164.57    10853.81    110.04 o
   1   0   6     1338.78     1299.56     11.63 o
   2   0   6      157.31      173.35      2.80 o
   3   0   6       27.45       26.87      2.00 o
   4   0   6       88.70       86.33      2.80 o
   5   0   6     1520.13     1545.38     19.12 o
   6   0   6       33.90       34.09      2.95 o
   7   0   6        0.12       -2.01      3.64 o
   8   0   6      181.45      194.79      7.83 o
   9   0   6       56.21       63.80      6.38 o
  10   0   6        0.32       -5.19      5.19 o
 -12   1   6        6.67        0.24      5.09 o
 -11   1   6      191.80      188.14      8.53 o
 -10   1   6       32.78       30.32      6.97 o
  -9   1   6       21.16       29.91      5.22 o
  -8   1   6     2540.68     2442.35     34.52 o
  -7   1   6        9.66       10.49      2.55 o
  -6   1   6     2324.03     2195.22     27.33 o
  -5   1   6      954.39      958.85     14.33 o
  -4   1   6      184.62      205.02      4.32 o
  -3   1   6        0.51       -0.87      0.95 o
  -2   1   6      144.25      141.90      2.86 o
  -1   1   6     1065.81     1058.25     11.03 o
   0   1   6     1588.89     1556.34     15.13 o
   1   1   6      586.65      563.56      5.64 o
   2   1   6      240.90      240.76      3.81 o
   3   1   6      469.82      447.94      6.19 o
   4   1   6      890.10      928.98     11.63 o
   5   1   6        9.95        5.95      1.94 o
   6   1   6       51.62       59.07      3.57 o
   7   1   6       91.42       95.46      5.57 o
   8   1   6       50.02       49.82      5.01 o
   9   1   6        9.89        8.89      4.26 o
  10   1   6      109.46      126.68     14.62 o
 -12   2   6        6.71        4.05      4.46 o
 -11   2   6      143.60      143.68     10.55 o
 -10   2   6        4.47        4.68      3.73 o
  -9   2   6     1279.98     1275.07     20.78 o
  -8   2   6      156.43      157.67      7.66 o
  -7   2   6       39.70       34.22      3.05 o
  -6   2   6        0.30        0.57      1.59 o
  -5   2   6     1147.21     1157.34     16.81 o
  -4   2   6      362.54      384.88      6.39 o
  -3   2   6      801.03      786.22      9.34 o
  -2   2   6       49.40       59.63      2.21 o
  -1   2   6       23.90       20.14      1.20 o
   0   2   6     3463.78     3426.32     31.09 o
   1   2   6       71.36       81.69      2.12 o
   2   2   6      196.07      201.80      4.06 o
   3   2   6        6.38       15.78      2.38 o
   4   2   6      292.62      317.38      6.00 o
   5   2   6       55.72       59.98      3.34 o
   6   2   6       99.00      102.96      4.38 o
   7   2   6       80.89       75.68      5.37 o
   8   2   6       21.99       17.93      4.19 o
   9   2   6        3.13       -2.52      4.84 o
  10   2   6       59.29       66.13      8.70 o
 -12   3   6       21.39       28.68      5.33 o
 -11   3   6       16.48       13.91      4.56 o
 -10   3   6        4.88        5.56      4.19 o
  -9   3   6       20.04       21.60      3.48 o
  -8   3   6        7.19       10.51      2.60 o
  -7   3   6       53.52       67.35      3.02 o
  -6   3   6       37.68       31.98      2.28 o
  -5   3   6     1069.66     1020.41     13.86 o
  -4   3   6      125.08      116.04      2.92 o
  -3   3   6        2.93        2.29      1.02 o
  -2   3   6       12.70       13.25      1.14 o
  -1   3   6      173.89      192.65      3.20 o
   0   3   6     1575.25     1549.93     15.76 o
   1   3   6      115.61      111.41      2.40 o
   2   3   6      717.83      751.45      8.45 o
   3   3   6      312.63      328.05      6.29 o
   4   3   6       65.34       53.00      3.11 o
   5   3   6       25.01       21.04      2.95 o
   6   3   6      154.21      162.59      6.74 o
   7   3   6       57.10       55.76      4.82 o
   8   3   6        3.53       -1.92      3.98 o
   9   3   6        9.35        7.92      5.10 o
 -12   4   6        4.18       -2.52      4.11 o
 -11   4   6        1.92        0.68      3.75 o
 -10   4   6        5.68        2.60      3.06 o
  -9   4   6        0.04        2.22      3.11 o
  -8   4   6      659.54      637.32     11.09 o
  -7   4   6      140.57      134.89      5.26 o
  -6   4   6      274.53      254.67      5.52 o
  -5   4   6        8.57        4.31      1.32 o
  -4   4   6      223.37      240.52      4.16 o
  -3   4   6      846.05      826.10      9.74 o
  -2   4   6     1099.14     1136.26     12.01 o
  -1   4   6      532.39      526.40      6.46 o
   0   4   6      730.48      812.36      8.72 o
   1   4   6     7425.45     7510.53     75.25 o
   2   4   6       15.23       18.69      1.51 o
   3   4   6       32.74       18.92      1.97 o
   4   4   6     1100.93     1062.20     16.49 o
   5   4   6       35.39       37.40      4.15 o
   6   4   6       13.73       16.35      3.58 o
   7   4   6       20.36       27.24      6.19 o
   8   4   6        5.00        3.46      4.35 o
   9   4   6       71.97       72.78      7.46 o
 -12   5   6       35.33       42.24      6.75 o
 -11   5   6       65.62       55.63      4.72 o
 -10   5   6       72.21       71.83      4.66 o
  -9   5   6       40.37       44.81      4.12 o
  -8   5   6       30.89       29.31      2.82 o
  -7   5   6      217.17      213.94      5.05 o
  -6   5   6        0.81        1.29      1.46 o
  -5   5   6      411.07      412.59      5.78 o
  -4   5   6      209.96      236.43      4.13 o
  -3   5   6        0.01       -0.79      0.79 o
  -2   5   6       28.47       29.63      2.17 o
  -1   5   6      102.48       95.12      2.35 o
   0   5   6       86.91       79.19      2.12 o
   1   5   6      565.62      570.82      6.50 o
   2   5   6      314.58      331.76      5.93 o
   3   5   6      508.10      480.30      7.85 o
   4   5   6     1177.40     1214.32     16.49 o
   5   5   6      114.93      119.90      4.54 o
   6   5   6       87.41       88.00      5.44 o
   7   5   6       19.38       21.86      5.32 o
   8   5   6        8.90       -2.95      4.51 o
 -12   6   6        8.97        8.77      4.89 o
 -11   6   6        2.30        1.13      4.10 o
 -10   6   6        8.02       11.04      2.98 o
  -9   6   6       13.43        6.46      2.49 o
  -8   6   6      205.14      217.33      5.38 o
  -7   6   6       13.48       18.02      2.16 o
  -6   6   6     1314.03     1284.71     18.85 o
  -5   6   6        2.14        1.91      1.00 o
  -4   6   6      226.03      260.36      4.16 o
  -3   6   6      506.28      575.89      6.93 o
  -2   6   6      984.22     1006.31     11.70 o
  -1   6   6      175.51      183.78      3.60 o
   0   6   6      303.83      304.31      4.69 o
   1   6   6      130.82      124.39      2.74 o
   2   6   6      134.61      142.94      3.48 o
   3   6   6        5.02        8.05      1.88 o
   4   6   6      282.62      266.83      6.26 o
   5   6   6        1.26        4.00      3.29 o
   6   6   6       74.95       72.54      5.32 o
   7   6   6       42.84       45.63      4.88 o
   8   6   6        7.57       13.03      4.29 o
 -12   7   6        0.65       -2.66      3.81 o
 -11   7   6        1.11        0.78      3.46 o
 -10   7   6       21.91       14.88      3.36 o
  -9   7   6      146.20      131.21      4.80 o
  -8   7   6       21.50       20.48      2.50 o
  -7   7   6       27.68       30.52      2.28 o
  -6   7   6       48.71       47.28      2.13 o
  -5   7   6      247.77      250.28      4.20 o
  -4   7   6      126.32      130.23      3.02 o
  -3   7   6      221.79      229.23      4.12 o
  -2   7   6       29.21       40.99      2.72 o
  -1   7   6        1.08        1.35      1.38 o
   0   7   6       35.80       36.09      1.98 o
   1   7   6        1.43        3.54      1.51 o
   2   7   6       93.70       88.05      3.23 o
   3   7   6      145.26      137.81      3.95 o
   4   7   6      530.42      516.97     10.65 o
   5   7   6      240.32      255.82      8.45 o
   6   7   6      128.84      139.24      6.68 o
   7   7   6       28.22       29.63      4.57 o
 -12   8   6        0.02        3.77      4.21 o
 -11   8   6        1.36        1.65      3.53 o
 -10   8   6       92.03      105.65      7.28 o
  -9   8   6        0.51       -2.05      2.52 o
  -8   8   6      108.76      105.83      4.23 o
  -7   8   6      742.28      764.19      9.83 o
  -6   8   6       39.53       46.87      2.08 o
  -5   8   6        1.76        2.53      1.39 o
  -4   8   6      348.86      369.87      5.35 o
  -3   8   6        0.10       -0.47      0.98 o
  -2   8   6      166.81      162.64      3.43 o
  -1   8   6       13.53       10.12      1.59 o
   0   8   6      236.42      241.40      5.69 o
   1   8   6      886.92      881.76     10.85 o
   2   8   6     1898.17     1928.04     26.88 o
   3   8   6      402.63      383.71      9.86 o
   4   8   6      131.10      122.74      5.66 o
   5   8   6      228.55      214.88      7.99 o
   6   8   6        4.25        8.72      4.30 o
 -12   9   6       45.26       50.33      5.58 o
 -11   9   6        6.17        7.00      3.89 o
 -10   9   6       94.98       89.03      5.67 o
  -9   9   6       20.73       18.30      2.85 o
  -8   9   6       23.94       26.07      2.81 o
  -7   9   6       43.58       41.05      2.92 o
  -6   9   6        7.17        9.63      1.77 o
  -5   9   6        0.03       -1.24      1.37 o
  -4   9   6        2.61        0.73      1.27 o
  -3   9   6      232.59      230.27      4.13 o
  -2   9   6       40.34       35.15      2.33 o
  -1   9   6        3.52        5.01      1.83 o
   0   9   6      221.43      209.56      5.16 o
   1   9   6      333.55      328.94      6.37 o
   2   9   6      253.57      235.57      6.54 o
   3   9   6        1.77        1.21      2.79 o
   4   9   6        0.11       -3.22      3.22 o
   5   9   6       51.40       53.15      7.06 o
   6   9   6        2.44       -2.60      5.94 o
 -11  10   6       80.72       85.14      6.05 o
 -10  10   6       39.49       40.66      4.60 o
  -9  10   6       25.51       29.31      3.75 o
  -8  10   6      234.84      237.33      6.15 o
  -7  10   6        0.32        1.68      2.43 o
  -6  10   6       89.74       96.32      3.76 o
  -5  10   6      368.93      366.24      5.81 o
  -4  10   6      670.53      700.93     11.48 o
  -3  10   6      391.40      387.34      7.36 o
  -2  10   6        0.69       -0.90      1.77 o
  -1  10   6      461.38      455.30      9.45 o
   0  10   6       77.57       74.97      3.90 o
   1  10   6      145.36      151.32      5.71 o
   2  10   6      153.41      163.07      6.29 o
   3  10   6       20.99       27.04      5.04 o
   4  10   6        1.54        3.38      4.21 o
   5  10   6       32.17       45.43      5.56 o
 -11  11   6        3.75        3.89      4.41 o
 -10  11   6        0.74        1.18      3.94 o
  -9  11   6        0.02       -1.12      3.26 o
  -8  11   6       16.89       20.79      3.48 o
  -7  11   6       18.32       21.92      3.72 o
  -6  11   6        6.27       10.10      2.43 o
  -5  11   6        2.87        0.04      2.91 o
  -4  11   6      326.53      328.23      9.25 o
  -3  11   6       13.29       11.91      2.69 o
  -2  11   6       19.77       18.45      2.93 o
  -1  11   6       37.29       38.57      3.84 o
   0  11   6        5.55        1.38      2.23 o
   1  11   6      164.12      161.76      6.08 o
   2  11   6       75.41       64.63      4.89 o
   3  11   6        8.33       10.09      3.89 o
   4  11   6        0.61        4.24      4.08 o
 -10  12   6       30.97       34.73      4.97 o
  -9  12   6       71.08       68.24      4.94 o
  -8  12   6       32.09       27.54      3.57 o
  -7  12   6      194.62      180.44      7.89 o
  -6  12   6        0.12       -2.32      2.90 o
  -5  12   6       36.86       24.10      3.53 o
  -4  12   6       62.93       61.12      4.74 o
  -3  12   6        8.92        7.09      4.68 o
  -2  12   6        5.28        5.36      3.03 o
  -1  12   6       19.24       15.73      3.14 o
   0  12   6        7.96        4.48      2.70 o
   1  12   6        0.04       -2.41      2.60 o
   2  12   6        0.68       -2.48      2.78 o
   3  12   6        9.17       12.03      6.64 o
  -9  13   6       27.38       39.08      8.02 o
  -8  13   6        2.01       -1.62      3.58 o
  -7  13   6       11.12       15.84      5.09 o
  -6  13   6       86.43       85.80      8.28 o
  -5  13   6        0.42       -0.39      2.72 o
  -4  13   6      156.61      160.93      6.65 o
  -3  13   6       16.75       15.59      2.97 o
  -2  13   6        0.94        3.97      3.84 o
  -1  13   6       58.43       51.33      8.22 o
   0  13   6      133.52      116.91      6.07 o
   1  13   6        0.13        6.42      2.98 o
  -8  14   6       17.79       28.12      4.65 o
  -7  14   6       15.67       11.20      3.91 o
  -6  14   6      102.34      102.95      6.37 o
  -5  14   6       72.61       80.05      5.07 o
  -4  14   6       34.89       35.33      3.85 o
  -3  14   6        0.09        0.14      3.02 o
  -2  14   6       16.13       13.30      3.18 o
  -1  14   6        3.91        3.25      2.68 o
   0 -14   7       22.14       28.38      4.15 o
   1 -14   7       11.20        7.95      4.43 o
   2 -14   7        7.46       11.69      3.53 o
   3 -14   7       13.96       23.13      6.24 o
   4 -14   7        9.21       12.26      3.33 o
   5 -14   7        2.85       -3.06      3.06 o
   6 -14   7        2.30        2.45      3.55 o
  -2 -13   7        7.38        3.72      3.63 o
  -1 -13   7        3.85        6.99      3.80 o
   0 -13   7       29.51       23.11      3.87 o
   1 -13   7       12.81       10.79      3.16 o
   2 -13   7       24.78       31.97      3.97 o
   3 -13   7       22.41       15.97      3.02 o
   4 -13   7        5.37       -0.83      2.76 o
   5 -13   7       60.43       69.18      4.87 o
   6 -13   7       79.84       71.63      5.39 o
   7 -13   7        2.59        5.21      4.69 o
   8 -13   7        2.14        4.77      4.92 o
  -3 -12   7       57.56       57.56      5.71 o
  -2 -12   7       44.77       36.04      4.66 o
  -1 -12   7       75.31       74.14      5.28 o
   0 -12   7        1.72        3.71      3.41 o
   1 -12   7      119.70      105.54      6.39 o
   2 -12   7        0.13       -2.75      2.75 o
   3 -12   7       57.06       50.52      3.84 o
   4 -12   7        8.03        2.96      2.90 o
   5 -12   7       21.10       24.51      3.73 o
   6 -12   7        4.08        2.91      2.54 o
   7 -12   7        3.53       -0.01      3.36 o
   8 -12   7       28.77       35.37      6.91 o
   9 -12   7       16.04        7.15      4.28 o
  -5 -11   7       19.99       21.11      7.49 o
  -4 -11   7        0.21        1.93      5.45 o
  -3 -11   7        5.98        4.26      3.85 o
  -2 -11   7        9.04        4.68      3.52 o
  -1 -11   7        0.28       -3.58      3.58 o
   0 -11   7      215.64      226.89     21.88 o
   1 -11   7      120.86      116.48      7.18 o
   2 -11   7     1157.41     1117.43     45.35 o
   3 -11   7        0.43       -1.94      3.52 o
   4 -11   7       35.71       35.33      4.98 o
   5 -11   7      214.63      221.04      6.59 o
   6 -11   7       10.67        9.55      2.92 o
   7 -11   7        2.01        1.64      3.45 o
   8 -11   7        1.00       -3.62      4.34 o
   9 -11   7        0.31        0.91      3.92 o
  -6 -10   7        3.78        7.06      4.37 o
  -5 -10   7       58.39       53.57      5.58 o
  -4 -10   7       15.40       14.71      3.26 o
  -3 -10   7      114.85      121.67      5.43 o
  -2 -10   7      386.80      384.99     12.30 o
  -1 -10   7      123.80      144.64      7.08 o
   0 -10   7        8.29        7.48      4.43 o
   1 -10   7       36.02       39.40      3.22 o
   2 -10   7      421.29      404.39      9.75 o
   3 -10   7       66.07       65.90      2.70 o
   4 -10   7       51.08       44.94      3.74 o
   5 -10   7       18.64       17.08      2.83 o
   6 -10   7      190.49      206.42      6.93 o
   7 -10   7        4.80        6.24      3.70 o
   8 -10   7       22.62       22.65      4.53 o
   9 -10   7       12.46       12.23      6.03 o
  10 -10   7       18.69       21.51      5.22 o
  -7  -9   7       18.06        8.85      4.95 o
  -6  -9   7        5.05        7.08      6.92 o
  -5  -9   7        0.16       -1.65      3.73 o
  -4  -9   7        2.41        1.76      2.88 o
  -3  -9   7      206.02      206.24      6.95 o
  -2  -9   7      761.23      735.59     14.87 o
  -1  -9   7        0.31       -1.60      1.78 o
   0  -9   7       60.68       61.38      2.88 o
   1  -9   7       29.00       33.32      1.91 o
   2  -9   7      587.95      602.79      9.62 o
   3  -9   7      142.29      143.82      5.69 o
   4  -9   7      924.47      949.79     14.67 o
   5  -9   7       80.47       76.33      6.13 o
   6  -9   7      318.89      347.05      9.15 o
   7  -9   7      224.17      229.45      9.00 o
   8  -9   7       43.10       45.65      5.30 o
   9  -9   7      129.11      137.41     10.46 o
  10  -9   7       14.32       17.32      5.14 o
  -7  -8   7        0.12        1.49      4.57 o
  -6  -8   7        2.25        1.25      3.49 o
  -5  -8   7       30.53       25.46      3.44 o
  -4  -8   7        1.29        2.38      2.48 o
  -3  -8   7      810.18      818.79     16.78 o
  -2  -8   7      129.05      125.89      4.59 o
  -1  -8   7       25.49       16.64      2.18 o
   0  -8   7       16.12       17.49      2.18 o
   1  -8   7      875.42      904.41     14.74 o
   2  -8   7        5.94        5.74      1.57 o
   3  -8   7       70.25       70.92      3.65 o
   4  -8   7      165.02      174.43      4.09 o
   5  -8   7      154.14      179.70      4.63 o
   6  -8   7       91.49      106.11      4.16 o
   7  -8   7       24.31       32.30      4.99 o
   8  -8   7      182.94      190.02      8.99 o
   9  -8   7       24.10       24.64      5.18 o
  10  -8   7       20.61       24.28      5.49 o
  11  -8   7       22.40       16.63     10.78 o
  -8  -7   7       19.69       17.54      4.83 o
  -7  -7   7        7.44       -3.03      3.61 o
  -6  -7   7       19.93       15.15      3.94 o
  -5  -7   7        1.21       -0.06      3.66 o
  -4  -7   7       17.58       19.38      3.31 o
  -3  -7   7       97.26       96.10      4.16 o
  -2  -7   7       14.37       15.79      2.25 o
  -1  -7   7       22.63       27.24      2.33 o
   0  -7   7      665.37      705.41     13.57 o
   1  -7   7        1.62       -1.50      1.50 o
   2  -7   7      136.62      152.80      3.82 o
   3  -7   7      134.26      134.28      3.32 o
   4  -7   7        4.28        0.20      1.50 o
   5  -7   7      342.15      348.45      6.33 o
   6  -7   7       10.02       13.82      2.00 o
   7  -7   7        4.21        7.64      3.21 o
   8  -7   7        0.27        3.55      4.18 o
   9  -7   7       64.69       68.27      6.50 o
  10  -7   7       28.66       26.62      5.58 o
  11  -7   7        0.14       -0.42      6.12 o
  -9  -6   7       26.76       23.36      6.33 o
  -8  -6   7        7.24        4.96      4.12 o
  -7  -6   7        7.19       11.67      3.98 o
  -6  -6   7       92.48       83.42      6.10 o
  -5  -6   7        1.86        1.68      2.19 o
  -4  -6   7      539.83      541.34     10.59 o
  -3  -6   7       10.45        9.97      1.89 o
  -2  -6   7       25.06       24.34      1.91 o
  -1  -6   7      198.34      187.18      4.14 o
   0  -6   7      173.26      177.46      3.93 o
   1  -6   7       57.70       48.07      2.11 o
   2  -6   7      104.74      123.22      3.24 o
   3  -6   7      459.06      482.80      9.73 o
   4  -6   7      101.54      103.58      3.02 o
   5  -6   7      532.01      539.17      8.25 o
   6  -6   7       18.33       15.03      2.04 o
   7  -6   7       23.86       27.87      3.90 o
   8  -6   7      195.61      206.48     12.62 o
   9  -6   7       26.65       27.80      4.40 o
  10  -6   7        0.49        2.12      4.64 o
  11  -6   7      118.13      137.01     11.55 o
  -9  -5   7      118.15      108.87      7.69 o
  -8  -5   7        1.70       -3.80      3.80 o
  -7  -5   7       28.41       24.57      4.47 o
  -6  -5   7       77.43       85.05      4.30 o
  -5  -5   7      306.28      284.52      8.69 o
  -4  -5   7      108.78      110.17      3.85 o
  -3  -5   7      262.61      239.98      6.28 o
  -2  -5   7      190.95      190.88      4.49 o
  -1  -5   7      135.73      137.55      3.65 o
   0  -5   7       57.11       56.69      2.31 o
   1  -5   7       64.26       59.69      3.99 o
   2  -5   7        5.29        3.12      1.26 o
   3  -5   7      131.16      128.43      3.02 o
   4  -5   7        0.51        1.63      1.39 o
   5  -5   7      420.53      417.02      7.46 o
   6  -5   7        5.73        1.95      1.77 o
   7  -5   7       10.58        8.76      3.20 o
   8  -5   7       98.04      110.31      6.04 o
   9  -5   7       12.68       19.57      4.21 o
  10  -5   7        0.44       -0.20      4.49 o
  11  -5   7        1.49       -5.53      5.94 o
 -10  -4   7        5.09        3.75      4.92 o
  -9  -4   7        7.33        7.62      4.59 o
  -8  -4   7        2.84       -2.39      3.54 o
  -7  -4   7        1.07        4.63      3.12 o
  -6  -4   7       98.71      107.49      5.43 o
  -5  -4   7       56.74       66.71      4.76 o
  -4  -4   7       10.34        9.66      1.46 o
  -3  -4   7       47.17       33.04      2.01 o
  -2  -4   7      718.49      756.60     12.88 o
  -1  -4   7      822.36      820.74     11.00 o
   0  -4   7     5618.66     5850.55     78.80 o
   1  -4   7       74.58       73.69      2.51 o
   2  -4   7      820.55      985.39     12.14 o
   3  -4   7      186.16      153.29      3.32 o
   4  -4   7      700.86      691.47      9.66 o
   5  -4   7       32.01       37.25      2.31 o
   6  -4   7       53.33       50.05      2.73 o
   7  -4   7       12.91       13.31      2.65 o
   8  -4   7      146.35      150.61      5.73 o
   9  -4   7       91.32      102.94      9.23 o
  10  -4   7       52.73       60.07      7.63 o
  11  -4   7        3.46       -2.80      6.44 o
 -10  -3   7       20.10       19.64      5.56 o
  -9  -3   7       48.82       48.60      7.64 o
  -8  -3   7       13.90       18.95      3.72 o
  -7  -3   7      348.64      353.85      9.88 o
  -6  -3   7      120.18      111.47      4.52 o
  -5  -3   7        0.23       -0.55      1.34 o
  -4  -3   7      178.40      180.16      5.09 o
  -3  -3   7      308.28      378.01      6.42 o
  -2  -3   7       72.46       75.48      2.55 o
  -1  -3   7      511.88      580.30      8.33 o
   0  -3   7        0.11        0.58      0.97 o
   1  -3   7      448.64      479.22      8.05 o
   2  -3   7      429.97      451.31      6.30 o
   3  -3   7      965.95     1018.73     12.02 o
   4  -3   7      176.17      166.40      4.07 o
   5  -3   7        0.40       -0.84      1.48 o
   6  -3   7        9.38        8.77      2.19 o
   7  -3   7      221.54      231.22      6.34 o
   8  -3   7       20.17       17.38      3.37 o
   9  -3   7       73.82       71.67      8.17 o
  10  -3   7       60.15       63.37      6.90 o
  11  -3   7       59.17       56.36      7.11 o
 -11  -2   7       48.40       45.53      9.94 o
 -10  -2   7       36.95       28.91      5.89 o
  -9  -2   7      130.82      136.10      7.86 o
  -8  -2   7       41.09       31.45      4.24 o
  -7  -2   7      468.95      455.55      9.03 o
  -6  -2   7       85.48       86.23      3.60 o
  -5  -2   7       28.65       24.96      2.67 o
  -4  -2   7      140.80      178.22      4.37 o
  -3  -2   7     1012.83     1064.41     20.47 o
  -2  -2   7      235.95      262.79      5.96 o
  -1  -2   7       15.65       14.69      1.64 o
   0  -2   7      684.59      744.14     10.16 o
   1  -2   7        0.89        2.00      1.22 o
   2  -2   7     3858.98     4037.43     38.54 o
   3  -2   7      351.18      333.21      5.35 o
   4  -2   7        0.36       -0.18      1.46 o
   5  -2   7      651.57      646.54      9.03 o
   6  -2   7      160.65      157.30      5.92 o
   7  -2   7      159.99      149.39      5.24 o
   8  -2   7      128.42      124.90      5.53 o
   9  -2   7       78.19       95.39      8.35 o
  10  -2   7       28.11       26.29      6.29 o
  11  -2   7       89.83       94.55      8.56 o
 -11  -1   7        1.23        0.92      4.77 o
 -10  -1   7        4.19        5.33      4.00 o
  -9  -1   7        3.50       -0.50      3.57 o
  -8  -1   7       59.54       60.87      6.82 o
  -7  -1   7       39.89       37.31      3.06 o
  -6  -1   7      165.12      160.59      4.84 o
  -5  -1   7      864.47      848.88     11.92 o
  -4  -1   7      707.21      745.31     12.67 o
  -3  -1   7     1799.82     1841.82     25.62 o
  -2  -1   7      354.56      383.26      6.27 o
  -1  -1   7      439.27      432.04      6.16 o
   0  -1   7     1267.51     1271.06     13.98 o
   1  -1   7      123.56      114.73      2.78 o
   2  -1   7     1288.75     1251.67     13.36 o
   3  -1   7      405.31      435.28      6.48 o
   4  -1   7      197.32      217.71      4.76 o
   5  -1   7      207.27      213.82      5.06 o
   6  -1   7      150.69      154.58      5.08 o
   7  -1   7       71.98       78.48      4.13 o
   8  -1   7      109.97      116.63      6.61 o
   9  -1   7       46.04       49.35      5.99 o
  10  -1   7        2.44        0.56      4.75 o
 -11   0   7        0.00        3.54      4.22 o
 -10   0   7        5.82       -1.61      3.72 o
  -9   0   7       80.64       76.14      5.60 o
  -8   0   7      194.04      165.34      6.37 o
  -7   0   7        6.17        0.19      2.40 o
  -6   0   7        0.11        1.17      1.52 o
  -5   0   7        2.62        4.88      1.55 o
  -4   0   7      440.39      463.71      7.47 o
  -3   0   7      216.19      219.43      5.36 o
  -2   0   7       59.33       47.35      1.93 o
  -1   0   7        0.02        0.63      0.92 o
   0   0   7        5.93        8.00      1.09 o
   1   0   7        4.58        4.41      1.00 o
   2   0   7        0.22       -1.17      1.17 o
   3   0   7        4.97        3.41      1.40 o
   4   0   7        2.09        3.05      1.49 o
   5   0   7        0.69        0.45      1.74 o
   6   0   7        1.22        1.38      2.17 o
   7   0   7      162.33      186.85      6.67 o
   8   0   7       14.46        9.00      4.78 o
   9   0   7       55.21       65.62      6.55 o
  10   0   7        5.92        4.49      4.99 o
 -12   1   7       17.82       10.35      4.97 o
 -11   1   7       66.85       64.82      8.68 o
 -10   1   7       15.57       17.82      6.44 o
  -9   1   7        9.73        4.84      4.35 o
  -8   1   7       55.14       50.71      4.26 o
  -7   1   7      185.00      183.95      6.67 o
  -6   1   7      322.12      310.26      6.67 o
  -5   1   7     2353.01     2398.31     32.11 o
  -4   1   7      461.86      443.17      7.23 o
  -3   1   7     1922.49     1994.68     22.48 o
  -2   1   7       50.20       46.81      1.79 o
  -1   1   7     1220.48     1266.89     13.89 o
   0   1   7      384.85      375.07      5.09 o
   1   1   7      952.28      920.30     10.87 o
   2   1   7      522.09      525.88      6.87 o
   3   1   7      134.75      161.10      3.75 o
   4   1   7      337.73      365.32      6.22 o
   5   1   7        3.45        2.50      1.94 o
   6   1   7      178.68      194.29      5.88 o
   7   1   7       21.96       22.41      4.12 o
   8   1   7      185.12      176.45     12.64 o
   9   1   7        6.12        0.36      4.69 o
  10   1   7        3.10        2.88      6.52 o
 -12   2   7       15.36       11.82      4.87 o
 -11   2   7       59.52       57.31      5.72 o
 -10   2   7        3.01        2.17      3.51 o
  -9   2   7       41.42       47.90      4.39 o
  -8   2   7      532.27      488.88     10.36 o
  -7   2   7       58.73       59.25      3.04 o
  -6   2   7      204.73      187.07      4.71 o
  -5   2   7      140.96      109.07      4.72 o
  -4   2   7      165.77      177.35      4.18 o
  -3   2   7      271.76      303.70      5.14 o
  -2   2   7       36.74       34.82      1.75 o
  -1   2   7      626.20      636.87      8.66 o
   0   2   7        0.42        1.68      1.03 o
   1   2   7     5199.93     5419.20     48.72 o
   2   2   7      226.02      208.11      4.15 o
   3   2   7        1.37        3.53      1.49 o
   4   2   7      564.21      571.87      8.44 o
   5   2   7      272.25      269.96      6.53 o
   6   2   7       84.08       75.83      5.06 o
   7   2   7       16.80       14.12      3.99 o
   8   2   7       65.63       57.99      5.48 o
   9   2   7        0.83        0.00      5.75 o
  10   2   7       27.13       14.13     10.05 o
 -12   3   7        7.24       -3.71      4.04 o
 -11   3   7      204.67      219.76      8.90 o
 -10   3   7        3.87        3.77      3.00 o
  -9   3   7        5.95        4.57      2.98 o
  -8   3   7      170.73      158.49      5.83 o
  -7   3   7      103.54       95.13      3.70 o
  -6   3   7        0.00       -1.55      1.55 o
  -5   3   7     1223.47     1312.82     18.91 o
  -4   3   7      173.76      184.79      4.83 o
  -3   3   7       66.20       74.81      2.91 o
  -2   3   7       38.12       46.41      1.76 o
  -1   3   7        0.68        0.54      1.02 o
   0   3   7     1007.55     1087.03     11.79 o
   1   3   7      441.94      448.19      5.49 o
   2   3   7      428.57      459.99      8.51 o
   3   3   7        0.00       -1.22      1.22 o
   4   3   7       15.46       20.96      2.65 o
   5   3   7      578.01      583.21     12.65 o
   6   3   7       14.25       10.34      3.51 o
   7   3   7      103.42      107.49      8.13 o
   8   3   7        1.89        4.74      4.55 o
   9   3   7        8.33        4.69      5.05 o
 -12   4   7        4.56        3.96      4.15 o
 -11   4   7       44.14       46.44      5.25 o
 -10   4   7       10.14       11.99      3.30 o
  -9   4   7       40.83       41.06      5.12 o
  -8   4   7      646.25      635.77     13.24 o
  -7   4   7       61.64       56.18      3.13 o
  -6   4   7        0.11       -0.23      1.54 o
  -5   4   7       91.97       78.20      2.92 o
  -4   4   7      354.93      352.06      5.47 o
  -3   4   7     2925.37     2905.02     30.06 o
  -2   4   7     4505.84     4685.90     44.69 o
  -1   4   7      267.30      307.45      4.56 o
   0   4   7      457.55      549.30      6.61 o
   1   4   7      443.96      376.69      4.95 o
   2   4   7      142.32      160.09      3.45 o
   3   4   7       15.79       20.41      2.29 o
   4   4   7       17.89       15.57      2.72 o
   5   4   7        0.03        0.15      2.52 o
   6   4   7       15.13       23.12      3.77 o
   7   4   7       15.63       15.79      5.50 o
   8   4   7        4.52       -0.13      6.32 o
   9   4   7        0.33       -2.37      4.98 o
 -12   5   7        1.53        2.88      4.82 o
 -11   5   7       14.91       11.26      5.13 o
 -10   5   7       26.92       36.23      3.88 o
  -9   5   7       91.62       94.22      6.10 o
  -8   5   7      126.91      124.87      4.28 o
  -7   5   7      583.22      579.43      9.09 o
  -6   5   7       55.65       50.01      2.59 o
  -5   5   7        2.71        3.63      1.46 o
  -4   5   7      142.95      149.45      3.37 o
  -3   5   7      246.85      227.98      4.20 o
  -2   5   7       47.81       46.85      1.99 o
  -1   5   7       27.16       23.74      1.49 o
   0   5   7      193.44      189.51      3.60 o
   1   5   7       19.00        8.58      1.22 o
   2   5   7      205.29      219.83      4.69 o
   3   5   7       10.10        8.35      2.17 o
   4   5   7       45.84       42.96      3.36 o
   5   5   7       91.42       93.20      5.21 o
   6   5   7       42.75       53.04      5.49 o
   7   5   7        0.95       -2.91      5.22 o
   8   5   7        2.25       -1.99      5.01 o
 -12   6   7       16.54       15.36      6.39 o
 -11   6   7       32.66       30.38      4.66 o
 -10   6   7        4.80        5.90      2.67 o
  -9   6   7       34.20       25.70      3.02 o
  -8   6   7       72.82       73.34      3.47 o
  -7   6   7        9.40       12.81      2.16 o
  -6   6   7      325.25      333.50      6.14 o
  -5   6   7        3.42        4.36      1.41 o
  -4   6   7      384.79      370.40      6.44 o
  -3   6   7       51.71       61.31      2.45 o
  -2   6   7       17.69       15.27      1.36 o
  -1   6   7       17.66       15.41      1.37 o
   0   6   7      238.96      242.56      4.05 o
   1   6   7      205.00      210.86      5.14 o
   2   6   7      375.21      381.59      6.22 o
   3   6   7       12.08       13.14      2.11 o
   4   6   7      103.74      122.53      5.21 o
   5   6   7        1.67       -3.27      4.13 o
   6   6   7        3.22        5.58      3.68 o
   7   6   7       37.37       27.62      4.74 o
   8   6   7       11.01        7.41      4.52 o
 -12   7   7        3.24        3.52      4.18 o
 -11   7   7        2.82        5.85      3.74 o
 -10   7   7        1.45       -0.73      2.95 o
  -9   7   7       26.89       30.49      3.21 o
  -8   7   7       62.30       69.42      3.39 o
  -7   7   7       76.01       75.68      3.24 o
  -6   7   7        7.01        5.25      1.37 o
  -5   7   7        4.01        4.63      1.40 o
  -4   7   7     1313.75     1353.24     15.56 o
  -3   7   7      179.00      172.37      3.76 o
  -2   7   7      118.47      140.04      3.38 o
  -1   7   7      192.68      186.24      4.15 o
   0   7   7        2.38        3.64      1.54 o
   1   7   7      598.93      633.79      9.45 o
   2   7   7      112.19      124.76      3.39 o
   3   7   7       26.04       24.48      3.42 o
   4   7   7       93.73       86.96      4.81 o
   5   7   7        6.16        8.38      3.95 o
   6   7   7       31.52       32.99      4.60 o
   7   7   7       15.05       19.45      4.60 o
 -12   8   7        0.41        1.29      4.93 o
 -11   8   7        0.01        1.03      3.57 o
 -10   8   7        4.60        7.43      3.92 o
  -9   8   7       60.70       59.95      4.41 o
  -8   8   7      252.00      271.65      7.08 o
  -7   8   7      578.01      573.98      9.04 o
  -6   8   7        4.58        2.88      1.51 o
  -5   8   7        9.76       10.82      1.88 o
  -4   8   7       77.25       83.42      2.58 o
  -3   8   7       68.47       69.08      3.05 o
  -2   8   7      215.67      198.24      4.23 o
  -1   8   7        3.27        3.52      1.54 o
   0   8   7      104.54      100.90      3.55 o
   1   8   7       49.61       56.62      2.68 o
   2   8   7      192.98      206.31      6.29 o
   3   8   7      154.55      171.84      9.14 o
   4   8   7      315.56      301.42     11.30 o
   5   8   7      163.48      172.59      8.43 o
   6   8   7       31.19       32.42      5.44 o
 -11   9   7        4.04        4.89      4.07 o
 -10   9   7        4.79        4.54      3.51 o
  -9   9   7      168.35      150.62      5.29 o
  -8   9   7      382.79      400.31      8.29 o
  -7   9   7      137.39      132.04      4.64 o
  -6   9   7       10.44       11.69      2.24 o
  -5   9   7        0.07       -1.19      1.50 o
  -4   9   7       17.61       21.47      2.24 o
  -3   9   7      229.71      233.22      4.24 o
  -2   9   7       64.51       61.38      2.46 o
  -1   9   7      986.95      991.12     13.52 o
   0   9   7        3.45        3.27      1.98 o
   1   9   7      255.55      236.63      6.35 o
   2   9   7       80.24       85.61      4.24 o
   3   9   7       70.98       69.44      4.73 o
   4   9   7       19.93       20.22      4.40 o
   5   9   7       16.69       21.71      5.04 o
 -11  10   7        2.28        2.22      3.89 o
 -10  10   7       13.48       12.72      5.01 o
  -9  10   7        0.96       -0.14      2.98 o
  -8  10   7      305.64      302.78      7.66 o
  -7  10   7        0.64        2.07      2.22 o
  -6  10   7      234.64      234.84      6.66 o
  -5  10   7        6.45        2.57      1.96 o
  -4  10   7      411.10      413.81      6.49 o
  -3  10   7      814.12      761.98     13.95 o
  -2  10   7       30.23       26.16      2.85 o
  -1  10   7       26.74       23.90      3.30 o
   0  10   7       58.33       50.98      3.68 o
   1  10   7       51.41       52.11      3.94 o
   2  10   7       54.55       51.58      4.19 o
   3  10   7        2.44        3.73      6.43 o
   4  10   7       22.80       36.77      5.10 o
 -11  11   7        0.39       -2.44      6.81 o
 -10  11   7       50.51       56.17      7.03 o
  -9  11   7        9.63        9.25      3.59 o
  -8  11   7        2.11        0.39      3.02 o
  -7  11   7       32.32       32.49      3.13 o
  -6  11   7      388.24      411.92     10.77 o
  -5  11   7       24.80       26.24      6.17 o
  -4  11   7      569.11      563.13     13.46 o
  -3  11   7      167.98      162.70      6.48 o
  -2  11   7        0.00       -1.55      2.94 o
  -1  11   7      558.64      553.10     13.31 o
   0  11   7      193.48      201.21      9.02 o
   1  11   7        7.18        7.63      2.98 o
   2  11   7        4.90        2.14      2.96 o
   3  11   7        6.03        2.09      3.48 o
 -10  12   7       22.92       20.51      4.80 o
  -9  12   7        3.20        2.49      3.27 o
  -8  12   7       24.50       27.65      3.67 o
  -7  12   7       25.39       28.65      3.34 o
  -6  12   7       46.64       43.10      4.66 o
  -5  12   7      148.65      154.13      6.85 o
  -4  12   7       31.82       32.67      3.78 o
  -3  12   7        1.36        0.02      2.66 o
  -2  12   7       59.23       56.73      4.26 o
  -1  12   7       36.12       39.97      6.41 o
   0  12   7       42.82       40.94      4.34 o
   1  12   7       24.41       33.35      3.84 o
   2  12   7        1.94       -2.95      3.45 o
  -9  13   7       57.80       69.84      6.63 o
  -8  13   7       18.42       20.02      4.53 o
  -7  13   7       48.45       51.11      5.12 o
  -6  13   7        4.99        2.94      3.32 o
  -5  13   7        6.95        8.67      4.41 o
  -4  13   7        3.62        4.08      2.90 o
  -3  13   7        6.50        4.49      2.96 o
  -2  13   7       32.98       32.03      5.07 o
  -1  13   7       81.11       63.35      5.26 o
   0  13   7       10.48        6.80      3.43 o
   1  13   7        0.10       -3.94      3.94 o
  -7  14   7        3.71        5.10      3.73 o
  -6  14   7        9.10        9.86      3.59 o
  -5  14   7        8.04        6.31      3.33 o
  -4  14   7        4.63        2.91      3.03 o
  -3  14   7        1.52        0.45      2.98 o
  -2  14   7       19.78       19.88      4.14 o
   1 -14   8       10.59       14.10      4.23 o
   2 -14   8        0.77       -2.57      3.86 o
   3 -14   8       20.28       21.88      4.25 o
   4 -14   8       67.51       68.84      4.98 o
   5 -14   8       38.00       56.41      5.28 o
  -2 -13   8       16.67       21.91      6.53 o
  -1 -13   8       16.01       23.76      4.46 o
   0 -13   8       16.54       14.87      3.77 o
   1 -13   8       35.88       35.81      4.33 o
   2 -13   8       51.97       50.34      4.93 o
   3 -13   8        2.95        1.10      2.90 o
   4 -13   8        0.33       -2.09      3.21 o
   5 -13   8        4.47        9.97      3.54 o
   6 -13   8        9.08        6.70      4.93 o
   7 -13   8        0.07        0.72      4.73 o
  -3 -12   8       53.93       63.57      8.29 o
  -2 -12   8        3.37        1.61      3.67 o
  -1 -12   8      129.77      127.09      7.33 o
   0 -12   8       44.00       45.91      8.88 o
   1 -12   8        0.76       -3.37      4.09 o
   2 -12   8       10.91        4.99      7.78 o
   3 -12   8       79.72       69.18      4.55 o
   4 -12   8       38.78       36.81      4.58 o
   5 -12   8      120.13      117.89      6.14 o
   6 -12   8       89.74       85.05      5.02 o
   7 -12   8       29.20       28.75      6.79 o
   8 -12   8        5.57       -3.73      3.73 o
  -4 -11   8        2.09       -0.23      5.68 o
  -3 -11   8        0.75        4.09      3.86 o
  -2 -11   8       24.40       25.86      4.37 o
  -1 -11   8        6.43        4.22      5.05 o
   0 -11   8       58.87       74.17      5.28 o
   1 -11   8       23.68       27.46      4.65 o
   2 -11   8       30.98       25.90      4.21 o
   3 -11   8      238.24      249.33      8.11 o
   4 -11   8      102.65      109.10      7.78 o
   5 -11   8       63.51       77.02      4.09 o
   6 -11   8       13.72       16.64      3.38 o
   7 -11   8        0.60       -2.95      3.48 o
   8 -11   8       43.59       29.07      5.10 o
   9 -11   8        2.52        2.53      4.22 o
  -6 -10   8       47.98       55.11      9.65 o
  -5 -10   8       13.97       13.91      4.44 o
  -4 -10   8       22.77       29.71      4.38 o
  -3 -10   8      281.45      286.17      8.43 o
  -2 -10   8      395.80      399.67      9.74 o
  -1 -10   8      467.19      466.76     21.06 o
   0 -10   8      358.25      361.48     13.11 o
   1 -10   8       11.38       13.95      3.42 o
   2 -10   8      141.59      138.58      4.46 o
   3 -10   8       63.44       69.87      3.51 o
   4 -10   8       11.35        6.18      3.01 o
   5 -10   8        7.07        6.42      2.48 o
   6 -10   8        1.68        4.63      2.87 o
   7 -10   8        3.60        2.38      3.64 o
   8 -10   8       35.33       27.52      4.84 o
   9 -10   8        0.02       -0.12      4.09 o
  -6  -9   8        2.08       -1.28      4.39 o
  -5  -9   8       72.70       83.96      7.55 o
  -4  -9   8        4.89        2.90      2.97 o
  -3  -9   8        4.05        3.68      2.81 o
  -2  -9   8      108.48      114.03      5.26 o
  -1  -9   8        8.24        8.08      2.57 o
   0  -9   8       18.14       17.89      2.25 o
   1  -9   8       25.09       27.75      2.48 o
   2  -9   8      122.32      118.23      4.46 o
   3  -9   8      199.68      188.60      4.35 o
   4  -9   8       98.66      100.25      4.62 o
   5  -9   8       70.14       64.94      3.74 o
   6  -9   8       27.03       26.01      3.68 o
   7  -9   8       15.46        8.40      4.06 o
   8  -9   8        0.14        1.50      3.96 o
   9  -9   8       46.29       41.40      5.61 o
  10  -9   8        3.10        2.24      4.81 o
  -7  -8   8       35.94       48.99      6.48 o
  -6  -8   8       72.08       85.43      7.14 o
  -5  -8   8        0.18       -3.11      3.11 o
  -4  -8   8       38.28       33.23      3.89 o
  -3  -8   8      160.01      161.20     13.54 o
  -2  -8   8       20.09       26.95      3.58 o
  -1  -8   8       62.58       51.81      3.06 o
   0  -8   8        0.93        0.04      1.82 o
   1  -8   8      394.26      407.59     11.66 o
   2  -8   8      113.07      131.12      4.23 o
   3  -8   8      111.63      111.70      3.71 o
   4  -8   8      726.16      720.52     11.92 o
   5  -8   8      863.07      809.20     11.20 o
   6  -8   8      267.46      259.30      6.69 o
   7  -8   8     1549.18     1495.73     52.44 o
   8  -8   8        0.04       -1.11      3.88 o
   9  -8   8       51.42       40.82      5.63 o
  10  -8   8      103.66      104.70      7.86 o
  -8  -7   8        8.69       11.52      5.34 o
  -7  -7   8       67.20       51.54      5.48 o
  -6  -7   8      104.74      110.54      6.43 o
  -5  -7   8       40.66       33.83      4.35 o
  -4  -7   8       18.39       14.93      3.28 o
  -3  -7   8       27.04       32.98      3.30 o
  -2  -7   8      409.09      432.53      9.12 o
  -1  -7   8        6.91        4.92      1.91 o
   0  -7   8       11.21       13.59      2.12 o
   1  -7   8      177.92      186.65      5.26 o
   2  -7   8      199.89      208.07      4.40 o
   3  -7   8      615.69      613.78      8.71 o
   4  -7   8       33.00       42.38      2.76 o
   5  -7   8      118.50      116.54      4.69 o
   6  -7   8       87.86       78.09      3.49 o
   7  -7   8       22.00       17.91      3.60 o
   8  -7   8      140.56      167.61      9.39 o
   9  -7   8        7.70        5.68      4.61 o
  10  -7   8        2.07        5.21      5.00 o
  -9  -6   8        7.03        1.93      4.69 o
  -8  -6   8        0.92       -4.42      4.44 o
  -7  -6   8       26.40       26.71      4.75 o
  -6  -6   8        0.33       -3.13      3.13 o
  -5  -6   8       17.64       13.47      3.45 o
  -4  -6   8        0.55        0.53      1.98 o
  -3  -6   8       59.57       61.51      3.01 o
  -2  -6   8      419.32      426.11      7.72 o
  -1  -6   8       39.76       49.07      3.89 o
   0  -6   8      440.56      478.23      8.61 o
   1  -6   8        0.01        0.49      1.81 o
   2  -6   8       49.58       49.80      2.92 o
   3  -6   8       79.43       91.44      3.99 o
   4  -6   8       17.04       19.48      2.07 o
   5  -6   8      720.57      716.90     11.15 o
   6  -6   8      154.19      146.46      5.90 o
   7  -6   8     1092.86     1155.41     21.16 o
   8  -6   8      178.15      186.43      7.69 o
   9  -6   8        0.75        1.10      4.46 o
  10  -6   8       10.65       14.14      5.52 o
  -9  -5   8       19.18       26.29      5.44 o
  -8  -5   8       22.48       21.15      4.75 o
  -7  -5   8      217.33      203.02      8.89 o
  -6  -5   8      364.61      356.01      9.33 o
  -5  -5   8      321.80      336.56     12.00 o
  -4  -5   8        0.19       -0.20      1.90 o
  -3  -5   8        1.40        2.22      1.62 o
  -2  -5   8      234.82      236.47      6.11 o
  -1  -5   8      242.79      219.93      6.06 o
   0  -5   8      344.87      349.13      7.45 o
   1  -5   8      562.35      607.70     11.11 o
   2  -5   8       80.18       85.42      2.78 o
   3  -5   8      343.52      309.29      5.20 o
   4  -5   8        6.87       10.74      1.73 o
   5  -5   8      123.63      121.64      4.59 o
   6  -5   8      155.76      157.15      4.52 o
   7  -5   8        4.04        0.56      3.22 o
   8  -5   8        5.68        9.42      3.66 o
   9  -5   8        1.57        0.49      3.50 o
  10  -5   8        2.94        5.07      6.18 o
  11  -5   8        0.04       -2.86      6.22 o
 -10  -4   8        8.11        4.19      4.85 o
  -9  -4   8        0.03       -1.40      3.89 o
  -8  -4   8      156.69      129.01      7.58 o
  -7  -4   8       53.67       50.78      4.39 o
  -6  -4   8      203.02      187.67     10.44 o
  -5  -4   8       47.96       58.31      3.54 o
  -4  -4   8        3.26        3.16      1.40 o
  -3  -4   8       26.45       26.96      1.99 o
  -2  -4   8       25.94       35.39      2.43 o
  -1  -4   8      174.93      178.99      4.18 o
   0  -4   8     1821.44     1970.32     24.00 o
   1  -4   8     2271.46     2531.36     30.32 o
   2  -4   8      645.25      712.28      8.52 o
   3  -4   8     1200.31     1271.28     15.66 o
   4  -4   8      188.52      185.38      6.93 o
   5  -4   8       15.17       14.66      2.02 o
   6  -4   8       41.60       42.44      2.78 o
   7  -4   8       77.15       80.43      4.42 o
   8  -4   8       22.39       21.67      4.07 o
   9  -4   8       97.78       92.98      6.17 o
  10  -4   8        6.57        6.82      4.90 o
  11  -4   8        0.37       -9.54      9.54 o
 -10  -3   8        2.23        6.95      4.74 o
  -9  -3   8       28.96       22.58      5.08 o
  -8  -3   8        5.99        5.54      3.33 o
  -7  -3   8       37.38       36.23      4.17 o
  -6  -3   8      249.20      229.41      6.48 o
  -5  -3   8      215.46      205.25      6.28 o
  -4  -3   8       11.37       16.70      2.34 o
  -3  -3   8       28.02       31.93      2.03 o
  -2  -3   8        4.93        6.84      1.38 o
  -1  -3   8       61.21       72.46      2.51 o
   0  -3   8      183.55      197.14      4.21 o
   1  -3   8      170.24      175.98      4.52 o
   2  -3   8      130.05      117.02      3.30 o
   3  -3   8      893.00      941.60     12.31 o
   4  -3   8       45.85       56.11      2.66 o
   5  -3   8      139.87      131.55      3.75 o
   6  -3   8       25.01       23.54      2.34 o
   7  -3   8      345.62      355.03      8.03 o
   8  -3   8        0.06       -0.76      3.58 o
   9  -3   8       30.04       20.82      6.17 o
  10  -3   8      255.43      294.02     12.71 o
 -11  -2   8        2.55        3.10      5.03 o
 -10  -2   8       66.31       75.23      7.08 o
  -9  -2   8       17.13       10.90      3.91 o
  -8  -2   8       41.22       49.76      4.67 o
  -7  -2   8      210.08      209.96      7.70 o
  -6  -2   8      220.78      233.61      6.42 o
  -5  -2   8      136.32      137.94      4.82 o
  -4  -2   8      595.42      582.07     10.06 o
  -3  -2   8       28.89       30.01      2.04 o
  -2  -2   8        0.02       -0.44      1.16 o
  -1  -2   8      540.96      547.87     10.35 o
   0  -2   8      391.41      442.90      6.54 o
   1  -2   8     1280.80     1250.11     15.39 o
   2  -2   8     3315.96     3473.62     38.26 o
   3  -2   8       94.88      104.86      3.95 o
   4  -2   8      555.86      560.61      8.12 o
   5  -2   8       27.68       29.05      2.45 o
   6  -2   8       10.56        8.59      2.52 o
   7  -2   8      717.99      728.81     12.53 o
   8  -2   8       97.85       82.45      5.58 o
   9  -2   8      172.58      186.17     18.24 o
  10  -2   8       21.20       28.07      6.07 o
 -11  -1   8        1.56        7.88      5.03 o
 -10  -1   8       32.73       17.52      4.38 o
  -9  -1   8        5.29       -1.99      3.52 o
  -8  -1   8      330.74      334.40      9.98 o
  -7  -1   8       72.75       80.20      3.96 o
  -6  -1   8      184.33      170.52      5.46 o
  -5  -1   8      107.99       95.26      3.11 o
  -4  -1   8        4.47        8.65      2.01 o
  -3  -1   8       35.39       34.29      2.32 o
  -2  -1   8      748.74      799.89     15.18 o
  -1  -1   8      254.63      259.87      5.90 o
   0  -1   8      397.87      378.02      6.04 o
   1  -1   8     2974.88     2940.93     32.62 o
   2  -1   8     2595.32     2576.63     27.29 o
   3  -1   8       49.39       51.14      2.30 o
   4  -1   8      242.94      228.70      5.06 o
   5  -1   8        0.55        0.35      2.00 o
   6  -1   8        7.39       10.90      2.71 o
   7  -1   8      218.50      223.17      7.32 o
   8  -1   8       48.63       50.81      6.58 o
   9  -1   8        1.44        2.14      4.94 o
  10  -1   8        0.04       -1.24      4.94 o
 -11   0   8       10.23        5.34      4.18 o
 -10   0   8      124.21      108.30      6.60 o
  -9   0   8       68.15       46.89      4.96 o
  -8   0   8      173.34      179.33      6.89 o
  -7   0   8      201.01      183.87      6.05 o
  -6   0   8     1113.36     1083.04     16.40 o
  -5   0   8       67.89       70.91      3.12 o
  -4   0   8      797.43      863.38     12.17 o
  -3   0   8     2747.56     2946.98     38.54 o
  -2   0   8      550.15      577.78      9.47 o
  -1   0   8       61.76       62.32      2.71 o
   0   0   8      156.06      144.30      3.69 o
   1   0   8     5319.69     5322.47     50.62 o
   2   0   8     3148.30     3111.41     34.89 o
   3   0   8       12.80       10.73      1.69 o
   4   0   8        7.29        8.36      1.79 o
   5   0   8      363.64      330.20      7.45 o
   6   0   8       36.92       36.43      3.65 o
   7   0   8        8.62        6.64      3.51 o
   8   0   8       15.53       14.60      4.65 o
   9   0   8       17.44       16.06      5.30 o
  10   0   8        4.75        0.82      5.20 o
 -12   1   8       27.85       33.04      8.20 o
 -11   1   8       39.51       43.53      5.56 o
 -10   1   8      259.03      225.66     13.84 o
  -9   1   8       27.45       26.25      7.24 o
  -8   1   8      223.28      195.19      6.77 o
  -7   1   8      485.89      459.69      8.40 o
  -6   1   8       36.21       37.16      2.68 o
  -5   1   8       33.99       33.46      2.47 o
  -4   1   8       54.32       52.26      3.78 o
  -3   1   8      175.88      194.15      6.87 o
  -2   1   8     1163.15     1151.34     15.25 o
  -1   1   8      359.90      345.37      6.12 o
   0   1   8        0.04        0.96      1.24 o
   1   1   8     4472.94     4475.84     42.97 o
   2   1   8     1029.66     1088.55     13.90 o
   3   1   8        4.34        1.84      1.49 o
   4   1   8       39.85       33.70      2.37 o
   5   1   8       24.97       27.85      2.70 o
   6   1   8      353.94      353.50      8.83 o
   7   1   8      142.60      140.28      6.81 o
   8   1   8      350.11      359.27     11.04 o
   9   1   8       52.30       61.14      7.92 o
  10   1   8        0.00        2.24      6.28 o
 -12   2   8       12.24       13.68      4.81 o
 -11   2   8       17.10       21.65      4.76 o
 -10   2   8      120.25       95.80      6.24 o
  -9   2   8      163.76      163.47      6.38 o
  -8   2   8       11.09        5.45      3.29 o
  -7   2   8      107.08       95.43      5.03 o
  -6   2   8       48.33       51.39      2.98 o
  -5   2   8      509.94      530.01      9.43 o
  -4   2   8      204.07      205.06      5.78 o
  -3   2   8        1.85        4.06      1.71 o
  -2   2   8      306.46      327.07      5.90 o
  -1   2   8      487.02      563.99      8.09 o
   0   2   8      794.62      774.04     10.31 o
   1   2   8     3135.86     3370.62     32.97 o
   2   2   8      176.07      178.12      6.03 o
   3   2   8      462.37      476.45      7.58 o
   4   2   8      248.17      236.22      5.51 o
   5   2   8        0.06       -1.30      2.20 o
   6   2   8      524.28      531.14     12.63 o
   7   2   8       26.04       18.86      5.65 o
   8   2   8       35.75       28.76      5.19 o
   9   2   8        7.10        5.73      6.26 o
 -12   3   8        9.16       11.11      4.72 o
 -11   3   8       18.93       24.37      4.87 o
 -10   3   8        2.47        1.89      3.79 o
  -9   3   8        0.01        1.44      2.83 o
  -8   3   8       78.44       68.01      3.72 o
  -7   3   8      429.92      406.73      7.88 o
  -6   3   8      229.93      242.03      7.82 o
  -5   3   8        1.67        4.80      2.10 o
  -4   3   8       46.45       52.35      2.37 o
  -3   3   8      589.25      622.11      8.75 o
  -2   3   8       16.68       16.25      1.47 o
  -1   3   8      384.47      423.57      5.82 o
   0   3   8      467.44      453.65      6.18 o
   1   3   8     1107.74     1128.94     12.56 o
   2   3   8       25.83       26.01      2.18 o
   3   3   8        1.81        1.31      1.43 o
   4   3   8       20.65       19.58      2.37 o
   5   3   8        6.71        4.24      2.77 o
   6   3   8      122.83      134.24      6.31 o
   7   3   8        8.19        7.19      3.84 o
   8   3   8       80.98       73.45      7.11 o
   9   3   8        1.24        4.13      6.75 o
 -12   4   8       15.76       19.61      4.84 o
 -11   4   8        0.14       -1.02      3.74 o
 -10   4   8      400.78      376.48      9.64 o
  -9   4   8       23.76       23.97      3.49 o
  -8   4   8      681.99      661.38     12.67 o
  -7   4   8        4.83        4.85      2.11 o
  -6   4   8        4.16        3.64      1.88 o
  -5   4   8       14.41       10.78      1.88 o
  -4   4   8      217.55      241.60      4.81 o
  -3   4   8       79.43       95.08      2.85 o
  -2   4   8      442.91      462.58      6.81 o
  -1   4   8     4694.41     5109.10     46.23 o
   0   4   8        1.46       -1.23      1.23 o
   1   4   8      753.21      825.95      8.93 o
   2   4   8      411.43      421.61      6.65 o
   3   4   8      135.94      137.74      4.27 o
   4   4   8        7.76        4.11      2.51 o
   5   4   8       20.25       23.27      6.24 o
   6   4   8        4.44        5.75      3.91 o
   7   4   8       96.76       92.17      7.26 o
   8   4   8        2.13        2.24      4.74 o
 -12   5   8        1.23       -4.15      4.32 o
 -11   5   8        1.18       -1.82      4.29 o
 -10   5   8        4.55        6.08      3.16 o
  -9   5   8       76.25       76.84      5.46 o
  -8   5   8       16.17       19.62      2.63 o
  -7   5   8        5.18        5.52      2.07 o
  -6   5   8       15.82       18.64      2.18 o
  -5   5   8      114.31      109.04      3.48 o
  -4   5   8      502.89      502.69      7.16 o
  -3   5   8        4.12        2.67      1.29 o
  -2   5   8      293.47      306.41      8.92 o
  -1   5   8       44.26       50.50      2.22 o
   0   5   8      725.71      713.14     11.86 o
   1   5   8        9.76        9.45      1.49 o
   2   5   8        0.01       -1.61      1.61 o
   3   5   8       19.35       20.60      2.61 o
   4   5   8      390.49      401.84      9.03 o
   5   5   8       99.05       93.38      6.36 o
   6   5   8        9.21       13.20      4.55 o
   7   5   8        4.29       -1.38      4.40 o
   8   5   8       35.15       40.97      5.70 o
 -12   6   8        5.34        9.79      4.91 o
 -11   6   8        0.02       -3.10      3.10 o
 -10   6   8       89.59       76.10      4.33 o
  -9   6   8        0.52        2.34      2.23 o
  -8   6   8      372.72      350.68      7.16 o
  -7   6   8       14.74       16.84      2.32 o
  -6   6   8       90.84       84.65      3.06 o
  -5   6   8      358.38      366.82      6.04 o
  -4   6   8       71.30       80.72      2.90 o
  -3   6   8       11.33       13.35      1.54 o
  -2   6   8       12.69       13.22      1.49 o
  -1   6   8       93.74      100.78      2.93 o
   0   6   8      204.77      240.17      4.56 o
   1   6   8      403.26      421.34      5.95 o
   2   6   8      260.10      270.65      5.05 o
   3   6   8      240.21      261.37      6.38 o
   4   6   8      152.00      157.91      6.75 o
   5   6   8       10.29        1.09      3.50 o
   6   6   8        6.70        6.93      5.94 o
   7   6   8       15.12       10.04      4.41 o
 -12   7   8        7.91       10.81      5.39 o
 -11   7   8        1.85        2.71      3.89 o
 -10   7   8       22.75       18.54      3.58 o
  -9   7   8       10.10       14.77      3.87 o
  -8   7   8        3.72        2.30      2.14 o
  -7   7   8       24.70       25.38      2.53 o
  -6   7   8      446.59      468.99      7.94 o
  -5   7   8        2.17        2.15      1.55 o
  -4   7   8      114.57      114.53      3.08 o
  -3   7   8       97.93       96.14      2.67 o
  -2   7   8       39.16       39.11      2.27 o
  -1   7   8      596.78      577.26     10.19 o
   0   7   8        2.05        3.38      1.93 o
   1   7   8      597.40      607.78      7.59 o
   2   7   8     1318.42     1228.73     19.16 o
   3   7   8       24.73       32.14      3.56 o
   4   7   8      789.55      796.46     22.08 o
   5   7   8      122.69      128.74      6.56 o
   6   7   8       11.26       11.79      4.15 o
   7   7   8      131.30      131.18     10.74 o
 -12   8   8      100.50      112.21      8.40 o
 -11   8   8       73.74       84.35      8.09 o
 -10   8   8      112.91      121.73      6.59 o
  -9   8   8       69.78       84.32      4.36 o
  -8   8   8       43.06       44.32      3.41 o
  -7   8   8        0.43       -0.45      2.38 o
  -6   8   8       16.39       11.94      1.84 o
  -5   8   8        3.72        2.93      1.45 o
  -4   8   8      113.89      122.55      3.57 o
  -3   8   8      225.56      232.00      4.91 o
  -2   8   8      296.23      302.91      6.47 o
  -1   8   8      100.26       98.58      3.36 o
   0   8   8      151.25      158.57      5.49 o
   1   8   8      842.94      803.72     12.47 o
   2   8   8        8.53        4.91      2.65 o
   3   8   8      129.17      114.90      5.16 o
   4   8   8       42.33       35.29      4.35 o
   5   8   8       17.78       18.99      4.98 o
   6   8   8       13.99        7.24      4.62 o
 -11   9   8        6.64        6.20      3.90 o
 -10   9   8        1.01       -3.02      3.02 o
  -9   9   8       77.79       84.21      4.35 o
  -8   9   8       21.70       26.20      4.71 o
  -7   9   8       62.53       63.90      4.04 o
  -6   9   8       16.10       11.10      2.37 o
  -5   9   8       47.92       51.84      2.98 o
  -4   9   8      189.98      182.18      4.15 o
  -3   9   8       73.28       61.81      2.70 o
  -2   9   8       48.14       39.58      2.67 o
  -1   9   8      212.82      222.96      6.26 o
   0   9   8        3.50       -1.78      2.37 o
   1   9   8       95.54       90.18      4.20 o
   2   9   8       65.09       56.84      4.36 o
   3   9   8        0.18       -1.75      3.33 o
   4   9   8       18.67       12.34      4.16 o
   5   9   8       12.04       12.71      4.56 o
 -11  10   8        6.96        8.34      4.08 o
 -10  10   8       62.77       67.42      4.89 o
  -9  10   8       53.94       54.29      4.45 o
  -8  10   8      605.39      618.63     12.74 o
  -7  10   8       21.11       22.20      3.20 o
  -6  10   8      605.36      610.34     10.33 o
  -5  10   8       34.80       30.49      2.60 o
  -4  10   8        7.83        6.59      2.27 o
  -3  10   8      157.74      154.29      3.80 o
  -2  10   8        0.06       -1.92      1.92 o
  -1  10   8       23.03       21.61      3.37 o
   0  10   8      115.22      131.51      6.47 o
   1  10   8        1.87        0.21      2.72 o
   2  10   8       30.58       32.35      3.84 o
   3  10   8       22.01       29.27      4.66 o
   4  10   8        2.09        1.28      3.96 o
 -10  11   8       14.06        8.08      3.92 o
  -9  11   8        1.87        2.00      3.35 o
  -8  11   8       85.54       83.70      4.51 o
  -7  11   8       27.65       26.70      3.14 o
  -6  11   8       75.99       87.48      4.05 o
  -5  11   8       93.86      103.39      4.13 o
  -4  11   8       47.32       44.18      3.78 o
  -3  11   8      109.02      119.65      6.29 o
  -2  11   8        3.79        9.10      3.77 o
  -1  11   8       44.89       49.83      4.70 o
   0  11   8       74.26       74.94      4.45 o
   1  11   8        0.91        2.60      2.89 o
   2  11   8        0.85        0.35      3.52 o
   3  11   8        4.86        9.32      4.25 o
 -10  12   8        2.81       10.27      7.38 o
  -9  12   8      106.81      111.01      6.01 o
  -8  12   8        6.03        6.13      3.15 o
  -7  12   8       74.84       71.53      3.93 o
  -6  12   8        9.72       10.32      6.46 o
  -5  12   8       30.60       32.18      4.15 o
  -4  12   8      131.69      117.98      6.04 o
  -3  12   8      126.50      125.37      6.57 o
  -2  12   8       11.97       10.60      3.26 o
  -1  12   8       10.23       11.39      3.42 o
   0  12   8       26.58       29.64      4.15 o
   1  12   8       53.70       48.24      4.41 o
   2  12   8        2.01        0.89      3.64 o
  -8  13   8        1.02        4.35      4.46 o
  -7  13   8        8.33        4.79      3.80 o
  -6  13   8       21.74       28.02      5.78 o
  -5  13   8       24.94       28.06      4.58 o
  -4  13   8        9.41        9.07      3.88 o
  -3  13   8       59.71       59.64      4.74 o
  -2  13   8       65.53       63.39      4.88 o
  -1  13   8       13.78       23.35      4.07 o
   0  13   8       10.11       15.10      3.93 o
  -6  14   8       13.83       13.53      3.85 o
  -5  14   8        0.03        0.95      3.32 o
  -4  14   8        7.01        2.78      3.11 o
  -3  14   8       50.02       54.48      9.72 o
   2 -14   9       31.34       40.03      4.18 o
   3 -14   9        7.76        4.32      3.36 o
   4 -14   9        4.56        4.15      3.57 o
  -1 -13   9       10.98       21.77      4.35 o
   0 -13   9        0.03        1.02      4.60 o
   1 -13   9        0.48       -1.45      3.35 o
   2 -13   9        1.10        4.34      5.87 o
   3 -13   9       45.93       38.48      4.17 o
   4 -13   9        2.47        9.86      3.58 o
   5 -13   9        7.24        7.89      6.21 o
   6 -13   9        7.49       10.56      5.06 o
  -3 -12   9       37.35       36.61      7.61 o
  -2 -12   9        9.90       11.96      4.22 o
  -1 -12   9       12.02        7.85      4.03 o
   0 -12   9       80.80       91.17      9.42 o
   1 -12   9        3.58       -2.34      4.00 o
   2 -12   9        2.10       -1.27      4.60 o
   3 -12   9        1.41        5.28      3.17 o
   4 -12   9       54.00       58.25      4.93 o
   5 -12   9        2.22       -0.10      2.41 o
   6 -12   9        2.20        7.15      3.44 o
   7 -12   9       39.14       34.86      4.69 o
   8 -12   9        8.09        2.61      4.13 o
  -4 -11   9        7.98        8.29      6.53 o
  -3 -11   9        0.26       -5.05      5.05 o
  -2 -11   9      116.20      118.49      7.14 o
  -1 -11   9      169.25      172.48      8.52 o
   0 -11   9      169.54      168.91      8.71 o
   1 -11   9      137.72      127.27      7.08 o
   2 -11   9        0.71       -3.29      4.11 o
   3 -11   9        2.71        1.39      2.29 o
   4 -11   9        0.00       -1.86      2.29 o
   5 -11   9        6.96        2.83      2.73 o
   6 -11   9       10.81       15.01      3.87 o
   7 -11   9      108.86       97.76      6.36 o
   8 -11   9       73.18       69.26      6.24 o
  -5 -10   9       42.44       57.62      7.61 o
  -4 -10   9        0.96        0.63      6.98 o
  -3 -10   9      479.73      494.32     12.15 o
  -2 -10   9       93.11       75.46      4.53 o
  -1 -10   9      129.49      126.02      5.31 o
   0 -10   9       67.15       62.37      3.74 o
   1 -10   9       13.91       13.43      2.60 o
   2 -10   9       21.20       18.50      2.80 o
   3 -10   9      116.90      121.15      7.12 o
   4 -10   9       22.00       23.68      3.10 o
   5 -10   9       36.73       34.79      3.15 o
   6 -10   9       53.41       55.41      5.02 o
   7 -10   9        2.36       -1.30      3.49 o
   8 -10   9       14.51        7.00      4.39 o
   9 -10   9       15.94        9.49      4.77 o
  -6  -9   9        0.75       -0.78      4.37 o
  -5  -9   9       32.14       31.61      5.27 o
  -4  -9   9      211.72      217.35      9.74 o
  -3  -9   9       77.50       76.98      5.47 o
  -2  -9   9        5.65       -0.85      2.59 o
  -1  -9   9      170.05      165.79      6.13 o
   0  -9   9       69.13       65.78      6.35 o
   1  -9   9      114.67      103.84      8.85 o
   2  -9   9        0.07        3.85      2.56 o
   3  -9   9        5.10        2.16      3.83 o
   4  -9   9        0.39        0.72      2.65 o
   5  -9   9        7.07        5.07      2.63 o
   6  -9   9       10.22        2.41      3.54 o
   7  -9   9       84.90       81.02      7.56 o
   8  -9   9       13.49       12.41      4.56 o
   9  -9   9       15.29       14.25      6.65 o
  -7  -8   9        0.78       -1.97      4.51 o
  -6  -8   9       46.24       50.99      6.29 o
  -5  -8   9      183.05      172.91      7.69 o
  -4  -8   9        4.29        4.27      5.49 o
  -3  -8   9      145.25      145.76      6.33 o
  -2  -8   9      517.82      535.46     12.58 o
  -1  -8   9        0.01       -2.04      2.04 o
   0  -8   9       88.98       93.18      4.63 o
   1  -8   9      845.06      871.18     23.09 o
   2  -8   9       47.92       36.72      2.78 o
   3  -8   9      426.88      447.57      6.70 o
   4  -8   9      444.58      453.04      7.51 o
   5  -8   9      534.77      576.79     10.93 o
   6  -8   9      270.96      247.12      8.88 o
   7  -8   9        1.84        6.17      4.02 o
   8  -8   9        8.91        8.94      4.53 o
   9  -8   9        0.00       -1.72      4.22 o
  10  -8   9       13.43       13.08      5.58 o
  -8  -7   9        9.01        9.74      4.69 o
  -7  -7   9       15.95       19.12      4.51 o
  -6  -7   9        5.13        4.32      3.63 o
  -5  -7   9      432.38      414.20     25.46 o
  -4  -7   9      164.29      158.70      6.80 o
  -3  -7   9      705.06      720.70     13.07 o
  -2  -7   9      247.72      246.17      7.68 o
  -1  -7   9       66.05       75.15      3.04 o
   0  -7   9       73.38       80.48      3.04 o
   1  -7   9      102.82      104.79      3.53 o
   2  -7   9      118.41      125.78      4.80 o
   3  -7   9      164.80      167.94      4.03 o
   4  -7   9       62.84       65.20      4.37 o
   5  -7   9       15.67       10.55      2.31 o
   6  -7   9      116.40      120.43      4.71 o
   7  -7   9       46.61       42.32      5.16 o
   8  -7   9        9.47       16.05      4.58 o
   9  -7   9        6.87        4.73      4.44 o
  10  -7   9        7.92        8.58      5.24 o
  -9  -6   9        9.26        9.76      8.46 o
  -8  -6   9       12.34       19.29      4.86 o
  -7  -6   9        4.50        6.83      4.13 o
  -6  -6   9        3.47        5.69      3.77 o
  -5  -6   9       29.06       29.75      4.05 o
  -4  -6   9      190.98      190.86      7.95 o
  -3  -6   9        9.88       10.51      2.84 o
  -2  -6   9       64.36       72.20      2.83 o
  -1  -6   9        6.01        5.70      2.23 o
   0  -6   9      220.84      213.83      6.05 o
   1  -6   9       76.25       83.67      3.25 o
   2  -6   9      137.89      153.44      5.24 o
   3  -6   9      591.24      630.67     10.91 o
   4  -6   9       70.24       74.09      3.11 o
   5  -6   9      100.04       93.29      3.73 o
   6  -6   9      162.53      172.39      7.97 o
   7  -6   9       21.68       27.66      3.18 o
   8  -6   9      223.67      230.49      8.72 o
   9  -6   9       57.90       70.26      8.80 o
  10  -6   9        2.19        0.19      9.00 o
  -9  -5   9        1.07       -3.89      4.28 o
  -8  -5   9       10.78        1.79      6.68 o
  -7  -5   9       50.32       48.68      6.12 o
  -6  -5   9        7.13        1.00      4.00 o
  -5  -5   9      700.01      724.14     14.23 o
  -4  -5   9       21.31       24.33      2.71 o
  -3  -5   9      443.45      468.05      8.85 o
  -2  -5   9       70.48       78.23      3.36 o
  -1  -5   9      188.13      192.42      5.39 o
   0  -5   9      110.74      117.03      3.82 o
   1  -5   9       72.53       74.55      3.07 o
   2  -5   9       72.60       83.80      2.98 o
   3  -5   9       10.38        6.94      1.55 o
   4  -5   9       11.47        8.71      1.87 o
   5  -5   9        0.01        0.76      1.76 o
   6  -5   9      202.76      201.32      6.23 o
   7  -5   9      703.57      694.93     13.08 o
   8  -5   9        0.42        0.79      3.36 o
   9  -5   9        4.79       12.71      4.14 o
  10  -5   9      282.11      286.04     21.48 o
 -10  -4   9        0.44        4.39      4.86 o
  -9  -4   9        6.74        8.59      5.77 o
  -8  -4   9       11.87        4.09      4.92 o
  -7  -4   9      465.25      409.41     10.65 o
  -6  -4   9       55.59       58.66      5.04 o
  -5  -4   9      798.80      792.48     13.47 o
  -4  -4   9       41.74       46.94      2.93 o
  -3  -4   9      106.72      124.30      3.85 o
  -2  -4   9     1313.71     1407.48     18.21 o
  -1  -4   9      355.37      350.79      5.75 o
   0  -4   9       18.79       12.64      1.70 o
   1  -4   9        0.23       -0.80      1.30 o
   2  -4   9       52.24       40.24      2.62 o
   3  -4   9      154.72      160.03      4.92 o
   4  -4   9       37.89       38.57      2.47 o
   5  -4   9        9.00        7.16      2.00 o
   6  -4   9       59.46       61.24      3.54 o
   7  -4   9        8.81       17.60      4.00 o
   8  -4   9       26.30       23.88      4.14 o
   9  -4   9       15.31       23.83      5.24 o
  10  -4   9       63.41       76.35      8.46 o
 -10  -3   9        4.28       -3.42      4.30 o
  -9  -3   9       24.81       29.28      8.03 o
  -8  -3   9       13.33       10.61      3.67 o
  -7  -3   9       14.15       17.42      4.13 o
  -6  -3   9       17.16       14.06      3.37 o
  -5  -3   9      172.81      172.86     10.03 o
  -4  -3   9      606.24      622.49     12.09 o
  -3  -3   9      707.05      692.12     12.98 o
  -2  -3   9      213.12      239.15      5.52 o
  -1  -3   9       67.25       71.64      2.95 o
   0  -3   9      581.21      607.72      9.51 o
   1  -3   9      176.74      153.51      4.13 o
   2  -3   9      682.63      673.31      9.53 o
   3  -3   9       49.72       43.46      2.41 o
   4  -3   9      111.08      118.60      3.78 o
   5  -3   9       56.33       51.71      2.92 o
   6  -3   9      434.68      433.41      8.00 o
   7  -3   9      399.61      413.35      9.82 o
   8  -3   9      314.76      321.72     10.12 o
   9  -3   9       24.87       17.00      6.64 o
  10  -3   9      171.73      162.96      9.77 o
 -11  -2   9        8.10        0.91      8.74 o
 -10  -2   9        1.18        5.32      4.75 o
  -9  -2   9      100.31      108.69      6.29 o
  -8  -2   9       74.37       69.22      8.69 o
  -7  -2   9      461.73      460.98     11.36 o
  -6  -2   9        8.15        7.83      2.43 o
  -5  -2   9       66.04       68.07      2.90 o
  -4  -2   9      374.15      427.17      8.31 o
  -3  -2   9       41.20       46.78      2.66 o
  -2  -2   9      748.03      814.19     11.65 o
  -1  -2   9      232.07      250.77      5.27 o
   0  -2   9     1589.19     1642.72     19.19 o
   1  -2   9      205.02      252.49      5.02 o
   2  -2   9     1029.05     1003.80     13.05 o
   3  -2   9     1002.50     1055.87     13.83 o
   4  -2   9     2067.88     2110.30     23.51 o
   5  -2   9       31.81       32.47      2.69 o
   6  -2   9      336.12      353.86      7.28 o
   7  -2   9       51.88       51.64      4.39 o
   8  -2   9       58.31       51.95      6.07 o
   9  -2   9      105.97      114.91      8.07 o
  10  -2   9        5.35        6.04      5.31 o
 -11  -1   9       12.35       17.94      5.74 o
 -10  -1   9       26.59       30.66      4.87 o
  -9  -1   9        0.28        1.33      3.35 o
  -8  -1   9      151.89      142.09      7.45 o
  -7  -1   9       32.49       32.35      4.23 o
  -6  -1   9        2.24        1.48      1.62 o
  -5  -1   9       32.22       34.35      2.86 o
  -4  -1   9        2.71       10.45      1.99 o
  -3  -1   9       36.12       34.28      2.40 o
  -2  -1   9     1116.10     1175.47     17.09 o
  -1  -1   9       65.57       67.28      2.86 o
   0  -1   9       29.28       35.85      2.12 o
   1  -1   9       82.78       81.26      2.83 o
   2  -1   9      254.53      275.25      5.41 o
   3  -1   9        7.86        6.45      1.82 o
   4  -1   9       50.80       51.55      2.96 o
   5  -1   9      346.16      335.42      6.85 o
   6  -1   9        1.13       -1.07      2.25 o
   7  -1   9      132.12      132.78      6.57 o
   8  -1   9       10.52        8.47      7.41 o
   9  -1   9        0.58       -0.83      4.53 o
  10  -1   9       23.21       22.51      6.07 o
 -11   0   9       23.49       22.91      5.60 o
 -10   0   9       48.66       47.65      5.33 o
  -9   0   9        3.24        0.30      3.33 o
  -8   0   9       14.91       15.83      3.82 o
  -7   0   9        1.67       -1.40      2.02 o
  -6   0   9        0.15       -3.00      3.00 o
  -5   0   9       20.29       29.65      2.79 o
  -4   0   9        0.50       -0.24      1.70 o
  -3   0   9       15.49       16.67      2.06 o
  -2   0   9        2.92        2.00      2.94 o
  -1   0   9       13.07       13.10      1.70 o
   0   0   9       27.53       24.27      1.93 o
   1   0   9        0.01        0.66      1.41 o
   2   0   9       24.22       28.09      2.19 o
   3   0   9       58.15       60.72      2.74 o
   4   0   9       50.02       49.24      2.85 o
   5   0   9       24.55       21.68      2.66 o
   6   0   9       60.21       68.93      4.50 o
   7   0   9       19.14       27.13      4.34 o
   8   0   9       18.67       16.68      5.22 o
   9   0   9       11.62        6.84      5.05 o
  10   0   9        0.20       -2.71      6.24 o
 -11   1   9       25.48       30.30      6.54 o
 -10   1   9        0.00       -0.47      3.92 o
  -9   1   9       41.71       37.43      4.59 o
  -8   1   9       30.16       22.66      3.61 o
  -7   1   9       95.03      102.43      4.18 o
  -6   1   9        9.12        8.46      2.12 o
  -5   1   9       15.14       17.66      2.56 o
  -4   1   9      185.58      210.21      5.38 o
  -3   1   9      681.52      703.21     12.80 o
  -2   1   9      444.96      452.57      8.36 o
  -1   1   9        2.14       -1.31      1.47 o
   0   1   9      223.01      239.07      4.90 o
   1   1   9       85.21      102.47      4.34 o
   2   1   9        0.10       -0.55      1.55 o
   3   1   9      386.65      409.01      7.01 o
   4   1   9      445.12      439.02      7.95 o
   5   1   9      105.49      107.13      4.15 o
   6   1   9       76.36       80.20      5.44 o
   7   1   9       14.73       19.11      4.31 o
   8   1   9       19.31       25.08      5.68 o
   9   1   9       16.56       13.67      7.14 o
 -12   2   9       14.11       16.36      6.54 o
 -11   2   9        2.62        0.53      4.03 o
 -10   2   9       54.67       59.46      5.52 o
  -9   2   9      103.11      125.35      5.69 o
  -8   2   9      461.33      460.34      8.94 o
  -7   2   9      138.57      143.96      5.80 o
  -6   2   9      448.16      445.49      8.79 o
  -5   2   9      463.45      514.46      9.47 o
  -4   2   9        6.93        9.26      1.89 o
  -3   2   9      410.84      440.42      7.60 o
  -2   2   9       87.20       92.71      4.75 o
  -1   2   9      992.02     1023.25     15.33 o
   0   2   9       33.70       44.48      2.14 o
   1   2   9      843.69      807.37     11.06 o
   2   2   9       17.62       25.72      2.13 o
   3   2   9     1540.21     1582.09     19.70 o
   4   2   9      209.91      207.85      5.37 o
   5   2   9        9.63        8.46      3.31 o
   6   2   9      430.16      437.81     11.93 o
   7   2   9      227.56      263.97      9.57 o
   8   2   9      276.89      292.20     12.09 o
   9   2   9        3.00       -0.46      6.38 o
 -12   3   9        0.10        1.36      4.23 o
 -11   3   9       27.23       23.41      4.90 o
 -10   3   9      138.93      116.81      6.64 o
  -9   3   9       76.64       66.32      4.53 o
  -8   3   9      894.72      863.74     13.68 o
  -7   3   9        1.84       -2.02      2.02 o
  -6   3   9      364.11      394.10      8.22 o
  -5   3   9       83.96       76.14      3.21 o
  -4   3   9       94.58       94.57      3.39 o
  -3   3   9      317.26      314.68      5.68 o
  -2   3   9      132.33      143.31      3.94 o
  -1   3   9      491.81      492.00      7.08 o
   0   3   9      536.41      554.11      7.79 o
   1   3   9       25.47       21.82      1.80 o
   2   3   9      245.04      252.98      5.80 o
   3   3   9       46.70       44.66      3.93 o
   4   3   9      156.78      149.63      4.77 o
   5   3   9      543.86      551.01     12.77 o
   6   3   9       85.29       90.20      5.70 o
   7   3   9       16.35        7.11      4.65 o
   8   3   9        0.57        0.52      4.86 o
 -12   4   9        4.41       -2.39      4.87 o
 -11   4   9        0.10       -3.60      3.60 o
 -10   4   9        0.29       -2.41      3.06 o
  -9   4   9      233.84      225.60      6.43 o
  -8   4   9       69.20       79.67      3.98 o
  -7   4   9       37.32       29.83      2.70 o
  -6   4   9       69.09       68.72      3.36 o
  -5   4   9      275.29      293.73      6.33 o
  -4   4   9      948.96      993.39     13.83 o
  -3   4   9      162.05      152.28      3.93 o
  -2   4   9       69.15       66.40      2.65 o
  -1   4   9      119.62      112.91      2.90 o
   0   4   9       59.02       48.95      2.53 o
   1   4   9      428.58      461.09      7.02 o
   2   4   9       45.70       48.86      3.07 o
   3   4   9      130.90      130.61      4.23 o
   4   4   9       25.73       24.36      3.61 o
   5   4   9      142.79      157.35      6.66 o
   6   4   9       25.25       27.97      5.06 o
   7   4   9      116.60      134.39      8.50 o
   8   4   9       30.97       30.48      6.10 o
 -12   5   9        3.61        4.68      5.28 o
 -11   5   9       47.51       39.19      6.08 o
 -10   5   9        9.07       10.50      3.95 o
  -9   5   9      373.29      385.21      7.90 o
  -8   5   9        0.06        1.47      2.23 o
  -7   5   9      155.28      163.76      4.81 o
  -6   5   9      385.32      399.08      7.80 o
  -5   5   9       29.73       27.08      2.48 o
  -4   5   9      409.29      435.43      7.48 o
  -3   5   9      161.16      160.37      3.65 o
  -2   5   9        0.20       -0.58      1.34 o
  -1   5   9      187.03      205.96      4.30 o
   0   5   9      127.82      120.38      3.47 o
   1   5   9       29.94       35.26      2.19 o
   2   5   9       35.39       30.72      2.50 o
   3   5   9        0.15        0.61      2.19 o
   4   5   9      105.67      104.57      5.34 o
   5   5   9       51.76       47.45      5.49 o
   6   5   9      155.61      192.41      9.42 o
   7   5   9      197.65      244.41     11.01 o
 -12   6   9        2.12       10.54      5.49 o
 -11   6   9        3.87        0.31      3.49 o
 -10   6   9        2.03        3.47      3.21 o
  -9   6   9      188.68      184.55      5.53 o
  -8   6   9        0.90       -0.64      2.51 o
  -7   6   9      450.67      455.24      8.13 o
  -6   6   9        0.23       -0.97      2.00 o
  -5   6   9      131.27      133.97      4.03 o
  -4   6   9       64.28       69.96      2.68 o
  -3   6   9      161.84      159.43      4.25 o
  -2   6   9      263.13      268.63      4.91 o
  -1   6   9       58.01       52.63      2.40 o
   0   6   9      634.63      660.11     12.02 o
   1   6   9       13.10       10.11      1.74 o
   2   6   9       87.55       83.85      3.62 o
   3   6   9      539.01      544.23     11.17 o
   4   6   9       30.47       26.42      4.04 o
   5   6   9      158.71      156.95      7.18 o
   6   6   9        9.13        4.22      4.94 o
   7   6   9        1.79        6.06      4.42 o
 -12   7   9        9.28       10.68      9.00 o
 -11   7   9        0.94        8.38      4.14 o
 -10   7   9       36.88       42.58      3.78 o
  -9   7   9      124.29      133.55      5.16 o
  -8   7   9      205.24      197.38      5.42 o
  -7   7   9      998.48     1031.91     14.26 o
  -6   7   9      243.05      241.03      6.56 o
  -5   7   9       74.69       72.90      2.82 o
  -4   7   9      131.03      136.69      3.70 o
  -3   7   9      350.22      360.83      5.88 o
  -2   7   9       30.02       29.47      2.42 o
  -1   7   9      430.64      420.24      6.48 o
   0   7   9      137.91      144.30      3.83 o
   1   7   9      392.25      373.28      5.83 o
   2   7   9      274.47      291.10     11.55 o
   3   7   9      346.21      345.80      9.81 o
   4   7   9      178.33      198.42      7.90 o
   5   7   9        0.12        2.10      3.60 o
   6   7   9       14.02       17.32      4.45 o
 -11   8   9       49.17       51.02      5.57 o
 -10   8   9        5.56        5.08      3.02 o
  -9   8   9      425.61      399.96      9.91 o
  -8   8   9       17.66       12.58      2.84 o
  -7   8   9      203.44      206.03      5.98 o
  -6   8   9      128.14      117.23      4.36 o
  -5   8   9       47.70       52.56      2.54 o
  -4   8   9      883.22      910.10     11.50 o
  -3   8   9      274.93      290.50      5.81 o
  -2   8   9       39.03       33.96      2.50 o
  -1   8   9      599.14      612.74     11.12 o
   0   8   9        8.62        3.55      2.59 o
   1   8   9      331.54      341.97      7.42 o
   2   8   9        3.50        4.95      2.62 o
   3   8   9        0.14       -0.16      3.20 o
   4   8   9        3.85        5.07      3.54 o
   5   8   9        2.70       -1.52      3.91 o
 -11   9   9       11.39       19.26      4.51 o
 -10   9   9        0.46       -2.96      2.96 o
  -9   9   9        9.23        7.41      2.93 o
  -8   9   9       24.26       16.91      3.04 o
  -7   9   9       75.90       79.78      4.44 o
  -6   9   9       71.97       74.39      3.64 o
  -5   9   9       16.08       15.49      2.40 o
  -4   9   9       47.89       44.57      3.24 o
  -3   9   9      145.13      127.50      4.85 o
  -2   9   9       14.19       11.77      2.57 o
  -1   9   9       43.92       43.98      3.27 o
   0   9   9        0.73        2.99      2.57 o
   1   9   9        6.15        7.28      2.67 o
   2   9   9       22.13       18.01      4.33 o
   3   9   9       17.75       21.64      5.46 o
   4   9   9       32.09       34.28      5.19 o
   5   9   9       50.55       62.53      6.56 o
 -11  10   9        5.61        7.30      4.49 o
 -10  10   9       37.32       43.84      4.41 o
  -9  10   9       42.33       49.74      5.73 o
  -8  10   9      236.23      256.44      6.90 o
  -7  10   9       25.42       21.61      2.98 o
  -6  10   9        9.18       11.13      2.54 o
  -5  10   9      327.64      321.29      7.49 o
  -4  10   9       48.89       40.51      2.83 o
  -3  10   9        0.03       -0.88      3.13 o
  -2  10   9       87.13       76.56      4.64 o
  -1  10   9       10.86        9.22      3.36 o
   0  10   9       54.34       64.78      5.01 o
   1  10   9       17.67       10.60      3.28 o
   2  10   9        1.79        4.65      3.67 o
   3  10   9       19.14       19.48      4.56 o
   4  10   9        8.04       10.91      4.71 o
 -10  11   9        9.81       11.10      4.06 o
  -9  11   9       10.75       11.57      3.88 o
  -8  11   9      248.55      281.41      8.13 o
  -7  11   9       53.71       62.35      4.11 o
  -6  11   9       78.89       84.11      4.17 o
  -5  11   9      409.44      403.43      8.65 o
  -4  11   9        7.78        7.45      2.29 o
  -3  11   9       26.34       18.17      3.58 o
  -2  11   9        0.63        1.02      2.95 o
  -1  11   9        5.66        2.23      3.12 o
   0  11   9       36.68       35.08      3.77 o
   1  11   9       11.96        7.21      3.75 o
   2  11   9       32.66       32.38      6.75 o
  -9  12   9       14.63       12.31      3.95 o
  -8  12   9       73.10       81.36      6.52 o
  -7  12   9        0.53        1.96      2.61 o
  -6  12   9      120.99      122.91      6.32 o
  -5  12   9        2.24        2.47      3.20 o
  -4  12   9        0.60       -2.90      2.90 o
  -3  12   9        4.71       -0.23      3.14 o
  -2  12   9       46.85       44.10      5.61 o
  -1  12   9        1.99        3.28      3.44 o
   0  12   9        6.38        4.40      3.62 o
   1  12   9        7.65        1.64      3.69 o
  -8  13   9        0.18       -0.19      3.98 o
  -7  13   9       10.20        7.84      4.07 o
  -6  13   9       14.92       12.37      4.05 o
  -5  13   9        8.47        6.27      3.59 o
  -4  13   9       41.15       40.20      8.81 o
  -3  13   9        1.94        1.15      3.21 o
  -2  13   9        4.24        2.24      3.31 o
  -1  13   9       29.77       36.16      4.57 o
  -5  14   9       13.67       20.32      6.24 o
  -4  14   9        9.09        3.46      5.34 o
   0 -13  10        0.75        2.50      3.73 o
   1 -13  10        4.79       11.59      7.29 o
   2 -13  10        0.97        5.29      3.97 o
   3 -13  10        7.32       12.06      3.67 o
   4 -13  10        0.00        6.01      4.42 o
   5 -13  10       10.48       14.49      5.14 o
   6 -13  10        7.89       15.62      5.87 o
  -2 -12  10        0.14       -2.16      5.28 o
  -1 -12  10        0.96       -1.48      3.47 o
   0 -12  10       12.21       14.04      4.21 o
   1 -12  10        2.69        1.42      3.68 o
   2 -12  10        2.22        4.07      3.73 o
   3 -12  10        2.41        1.91      3.54 o
   4 -12  10       11.31        5.93      3.56 o
   5 -12  10       38.03       32.29      4.80 o
   6 -12  10       66.99       75.48      6.35 o
   7 -12  10      140.69      138.85      7.43 o
  -4 -11  10        0.69       -2.78      6.07 o
  -3 -11  10        1.54        7.44      6.24 o
  -2 -11  10       58.77       65.20      6.20 o
  -1 -11  10       50.92       52.12      5.53 o
   0 -11  10       38.89       42.15      5.03 o
   1 -11  10      217.33      219.40     17.51 o
   2 -11  10        0.95       -0.84      2.37 o
   3 -11  10      128.02      126.62      5.41 o
   4 -11  10        5.48        5.33      2.76 o
   5 -11  10       10.02        7.79      3.53 o
   6 -11  10        1.36        1.31      3.63 o
   7 -11  10       16.08       17.66      4.74 o
   8 -11  10        1.33        1.88      5.72 o
  -5 -10  10       23.45       19.72      5.00 o
  -4 -10  10       17.95       17.16      7.35 o
  -3 -10  10        1.44        4.75      3.80 o
  -2 -10  10        6.17       -0.05      2.91 o
  -1 -10  10       73.40       72.64      4.43 o
   0 -10  10        6.66        5.02      2.56 o
   1 -10  10       25.19       21.76      3.07 o
   2 -10  10       31.45       30.42      5.11 o
   3 -10  10       51.68       60.62      4.42 o
   4 -10  10        2.46       -1.53      2.59 o
   5 -10  10       13.98       18.00      3.90 o
   6 -10  10        0.68       -1.63      5.16 o
   7 -10  10       64.01       72.83      6.12 o
   8 -10  10        0.08       -1.87      4.18 o
   9 -10  10      105.21      110.14     12.65 o
  -6  -9  10        3.16       -2.42      4.60 o
  -5  -9  10        4.47        7.24      7.80 o
  -4  -9  10      133.34      160.66     12.32 o
  -3  -9  10        0.15        1.52      3.03 o
  -2  -9  10       25.46       29.94      3.67 o
  -1  -9  10      273.55      288.11      8.55 o
   0  -9  10        3.95        2.63      2.62 o
   1  -9  10        2.19        1.72      2.55 o
   2  -9  10      182.96      186.48      6.92 o
   3  -9  10      273.53      265.55      9.26 o
   4  -9  10       11.62        8.03      2.85 o
   5  -9  10      193.13      184.46      6.72 o
   6  -9  10       26.70       23.44      4.46 o
   7  -9  10      272.89      230.70      9.84 o
   8  -9  10        6.97        4.86      4.32 o
   9  -9  10       18.89       12.61      5.11 o
  -7  -8  10       16.04       13.83      5.62 o
  -6  -8  10       25.99       33.18      5.87 o
  -5  -8  10       44.13       40.13      5.68 o
  -4  -8  10        2.16        7.93      4.19 o
  -3  -8  10        5.05        5.89      3.07 o
  -2  -8  10      307.69      298.73     11.33 o
  -1  -8  10      444.69      412.22     10.67 o
   0  -8  10      270.63      268.38      8.34 o
   1  -8  10       61.64       62.07      5.47 o
   2  -8  10      437.78      444.54     10.87 o
   3  -8  10      390.92      393.41      9.48 o
   4  -8  10        8.13        5.98      2.70 o
   5  -8  10      851.66      794.54     15.52 o
   6  -8  10       72.09       59.25      5.20 o
   7  -8  10      117.33      104.40      6.95 o
   8  -8  10        2.77       -2.93      4.14 o
   9  -8  10        2.07       -0.54      4.50 o
  -8  -7  10        4.62        5.66      5.45 o
  -7  -7  10        0.25       -1.71      4.80 o
  -6  -7  10       21.35       18.66      4.38 o
  -5  -7  10        5.84        6.66      4.31 o
  -4  -7  10        2.34        0.64      3.05 o
  -3  -7  10       15.65       18.47      3.44 o
  -2  -7  10      477.60      444.05      9.31 o
  -1  -7  10       42.52       46.24      2.77 o
   0  -7  10       68.30       65.20      5.37 o
   1  -7  10        3.47        1.35      1.86 o
   2  -7  10      337.95      326.33      7.05 o
   3  -7  10        7.20        4.51      1.75 o
   4  -7  10      341.47      322.47      8.19 o
   5  -7  10       37.60       40.48      3.07 o
   6  -7  10      220.51      250.53      7.87 o
   7  -7  10       18.04       20.52      4.77 o
   8  -7  10        1.09        1.89      4.15 o
   9  -7  10       38.83       34.78      6.85 o
  10  -7  10       10.66       15.48      8.14 o
  -8  -6  10        1.62       -3.95      4.79 o
  -7  -6  10       91.90       83.48      6.40 o
  -6  -6  10        8.42       11.47      4.78 o
  -5  -6  10        8.21        4.59      7.86 o
  -4  -6  10      587.92      585.74     19.89 o
  -3  -6  10      280.63      276.88     11.15 o
  -2  -6  10      298.20      271.50     13.33 o
  -1  -6  10      149.16      134.41      8.03 o
   0  -6  10        2.06        0.12      1.46 o
   1  -6  10      536.55      568.05     20.32 o
   2  -6  10        0.45        0.22      1.76 o
   3  -6  10        6.24        9.36      1.96 o
   4  -6  10       11.57       11.43      2.28 o
   5  -6  10      352.81      351.30      7.45 o
   6  -6  10       96.74       95.13      4.55 o
   7  -6  10        3.03        1.61      2.65 o
   8  -6  10        3.08        5.38      5.62 o
   9  -6  10      132.29      136.60      8.62 o
  10  -6  10        0.28        4.22      6.22 o
  -9  -5  10        2.71        2.79      5.74 o
  -8  -5  10        0.70        1.28      4.19 o
  -7  -5  10      195.77      181.35      8.54 o
  -6  -5  10        0.27       -1.60      4.02 o
  -5  -5  10       12.85       19.49      5.10 o
  -4  -5  10       19.26       17.37      3.31 o
  -3  -5  10      744.16      752.06     16.16 o
  -2  -5  10      473.10      495.66      9.20 o
  -1  -5  10      134.43      145.45      4.95 o
   0  -5  10      305.40      324.62      7.44 o
   1  -5  10       92.47      101.30      4.15 o
   2  -5  10      271.51      279.90      5.23 o
   3  -5  10       16.12       15.55      2.09 o
   4  -5  10       27.86       26.34      2.63 o
   5  -5  10        1.54        1.81      2.13 o
   6  -5  10      351.12      354.77     11.04 o
   7  -5  10       36.36       38.73      3.66 o
   8  -5  10      121.54      109.31      6.32 o
   9  -5  10        2.38        7.43      6.07 o
  10  -5  10       12.06        5.97      6.59 o
  -9  -4  10        2.70        2.08      4.34 o
  -8  -4  10       23.79       21.65      4.84 o
  -7  -4  10        0.00        2.81      3.87 o
  -6  -4  10       51.24       49.36      5.61 o
  -5  -4  10      257.38      276.16      9.23 o
  -4  -4  10       98.16       98.39      4.02 o
  -3  -4  10       17.55       22.67      2.38 o
  -2  -4  10       14.98       19.25      2.04 o
  -1  -4  10        0.00       -1.19      1.34 o
   0  -4  10       25.51       22.14      1.99 o
   1  -4  10       21.47       25.51      2.09 o
   2  -4  10       45.46       52.31      2.80 o
   3  -4  10      125.37      127.50      4.19 o
   4  -4  10      285.51      289.80      6.03 o
   5  -4  10       74.72       61.13      3.24 o
   6  -4  10        0.20        1.83      2.65 o
   7  -4  10        5.65        4.77      2.83 o
   8  -4  10      100.84      109.79      6.49 o
   9  -4  10        2.83        3.45      4.75 o
  10  -4  10       67.10       68.56      9.52 o
 -10  -3  10       10.42       15.26      5.27 o
  -9  -3  10        6.69        1.16      4.26 o
  -8  -3  10       95.99      100.60      5.93 o
  -7  -3  10      145.65      162.61      7.82 o
  -6  -3  10       10.76        3.39      4.97 o
  -5  -3  10      254.66      257.16      6.74 o
  -4  -3  10       11.98       14.32      2.24 o
  -3  -3  10       23.28       28.44      3.02 o
  -2  -3  10      101.73       93.82      3.96 o
  -1  -3  10       44.03       41.56      2.87 o
   0  -3  10        7.54        6.65      1.58 o
   1  -3  10        8.38        7.39      1.83 o
   2  -3  10      101.91       87.11      3.13 o
   3  -3  10      371.19      403.43      7.13 o
   4  -3  10      302.40      324.45      6.52 o
   5  -3  10      560.84      596.89      9.78 o
   6  -3  10       42.90       50.15      3.57 o
   7  -3  10        0.01       -3.02      3.02 o
   8  -3  10      496.18      543.26     16.00 o
   9  -3  10       60.28       64.06      6.84 o
  10  -3  10       25.61       21.72      6.06 o
 -10  -2  10        2.86        2.48      6.92 o
  -9  -2  10        6.18        5.48      3.87 o
  -8  -2  10      136.01      140.65      6.63 o
  -7  -2  10      164.74      157.86     10.73 o
  -6  -2  10       19.63       21.64      2.15 o
  -5  -2  10       43.24       47.66      3.23 o
  -4  -2  10        0.85       -0.25      1.83 o
  -3  -2  10     1016.40     1076.06     16.34 o
  -2  -2  10     1340.51     1344.24     19.44 o
  -1  -2  10     2142.46     2196.19     33.70 o
   0  -2  10      264.55      304.72      5.69 o
   1  -2  10      360.57      403.78      6.81 o
   2  -2  10      841.05      835.88     11.60 o
   3  -2  10       18.61       15.51      2.22 o
   4  -2  10      514.33      496.73      8.46 o
   5  -2  10      282.64      277.83      6.35 o
   6  -2  10       53.39       53.08      3.43 o
   7  -2  10      362.60      378.01     10.98 o
   8  -2  10       12.17        9.30      4.76 o
   9  -2  10       40.19       49.99      6.52 o
  10  -2  10       21.78       15.08      7.44 o
 -11  -1  10        0.36       -1.10      4.72 o
 -10  -1  10      156.02      126.22      7.16 o
  -9  -1  10       66.23       73.41      5.61 o
  -8  -1  10      229.85      216.85      8.39 o
  -7  -1  10      309.26      281.74     17.52 o
  -6  -1  10      169.28      161.32      4.61 o
  -5  -1  10        1.18       -0.31      2.08 o
  -4  -1  10      248.11      270.23      8.54 o
  -3  -1  10       51.26       46.85      4.01 o
  -2  -1  10      516.59      535.68     11.24 o
  -1  -1  10       25.81       20.69      2.00 o
   0  -1  10      444.80      452.99      7.82 o
   1  -1  10       11.53        7.66      1.73 o
   2  -1  10      270.37      278.58      5.65 o
   3  -1  10      494.89      486.30      8.21 o
   4  -1  10        2.57        1.79      2.01 o
   5  -1  10       11.24        3.90      2.29 o
   6  -1  10      116.29      111.22      5.40 o
   7  -1  10        3.80        3.28      5.00 o
   8  -1  10       45.09       52.41      6.17 o
   9  -1  10       14.01       -0.09      5.69 o
 -11   0  10       77.24       72.27      6.42 o
 -10   0  10        5.95        1.44      4.36 o
  -9   0  10        2.15        1.96      3.51 o
  -8   0  10      656.09      646.50     14.68 o
  -7   0  10        4.23        4.74      2.82 o
  -6   0  10      194.50      203.02      5.67 o
  -5   0  10       11.82       14.42      2.34 o
  -4   0  10      100.58      126.58      5.03 o
  -3   0  10       18.50       29.15      2.75 o
  -2   0  10      179.11      127.06      3.83 o
  -1   0  10       38.04       40.58      2.38 o
   0   0  10     1729.17     1667.42     27.74 o
   1   0  10      271.96      222.42      4.87 o
   2   0  10       47.02       71.17      3.03 o
   3   0  10      374.54      399.29      7.64 o
   4   0  10      704.67      724.72     12.70 o
   5   0  10       13.91       14.18      2.75 o
   6   0  10       98.86      106.63      5.23 o
   7   0  10      271.94      290.89      9.92 o
   8   0  10        2.54        3.90      5.00 o
   9   0  10        1.58        6.12      5.15 o
 -11   1  10       98.22       88.71      6.69 o
 -10   1  10       31.48       20.39      4.70 o
  -9   1  10       93.71       74.97      5.47 o
  -8   1  10      163.05      173.74      5.33 o
  -7   1  10      552.60      551.24     10.58 o
  -6   1  10        4.40        0.23      2.11 o
  -5   1  10       99.32       95.93      3.85 o
  -4   1  10      127.86      124.72      7.30 o
  -3   1  10       14.79       22.00      3.20 o
  -2   1  10       76.78       74.63      3.36 o
  -1   1  10      197.49      209.61      5.44 o
   0   1  10      792.61      781.94     11.71 o
   1   1  10        0.92        2.05      1.53 o
   2   1  10     1210.01     1228.24     16.00 o
   3   1  10      179.08      191.11      5.04 o
   4   1  10      511.18      489.23      8.71 o
   5   1  10      310.31      327.62      7.88 o
   6   1  10      397.22      441.20     11.69 o
   7   1  10      120.17      115.28      6.76 o
   8   1  10        0.02        0.95      4.62 o
   9   1  10        0.22        2.33      6.54 o
 -11   2  10        9.05        7.07      4.48 o
 -10   2  10      136.59      129.71      7.04 o
  -9   2  10       41.61       39.40      4.63 o
  -8   2  10        0.33       -2.31      2.31 o
  -7   2  10      528.40      530.91     10.40 o
  -6   2  10        0.50        0.49      2.12 o
  -5   2  10        2.87        1.88      2.24 o
  -4   2  10     1339.33     1430.45     19.23 o
  -3   2  10      906.58      899.67     14.40 o
  -2   2  10     1956.09     2025.28     28.16 o
  -1   2  10       78.82       99.63      3.83 o
   0   2  10      505.77      556.37      8.77 o
   1   2  10      632.53      626.22      8.93 o
   2   2  10        0.93       -0.35      1.94 o
   3   2  10       83.73       73.57      3.40 o
   4   2  10      289.34      298.73      6.65 o
   5   2  10       17.12       17.84      3.40 o
   6   2  10      170.61      193.39      7.92 o
   7   2  10      140.57      161.68      7.99 o
   8   2  10       46.65       55.74      9.31 o
   9   2  10        7.62       16.46      9.88 o
 -11   3  10        3.44        3.37      4.15 o
 -10   3  10        3.74        3.75      3.70 o
  -9   3  10      213.30      217.16      6.41 o
  -8   3  10        0.11       -0.82      2.40 o
  -7   3  10        9.89        6.43      2.54 o
  -6   3  10       92.10       94.19      4.11 o
  -5   3  10       15.51       14.02      2.26 o
  -4   3  10       81.48       78.05      3.29 o
  -3   3  10      259.10      241.50      5.55 o
  -2   3  10       31.85       31.63      2.56 o
  -1   3  10        6.06       13.49      1.85 o
   0   3  10        5.44        5.64      1.80 o
   1   3  10      252.76      262.71      5.58 o
   2   3  10      286.12      310.82      6.30 o
   3   3  10      110.35      102.90      6.19 o
   4   3  10        2.76        2.66      2.76 o
   5   3  10        9.64       10.78      3.70 o
   6   3  10      189.52      186.29      8.91 o
   7   3  10       70.29       74.39      7.09 o
   8   3  10        9.77        4.48      6.04 o
 -12   4  10        0.37       -7.41      7.41 o
 -11   4  10        0.34       -2.29      3.70 o
 -10   4  10        2.29        1.81      3.24 o
  -9   4  10       54.24       58.53      3.87 o
  -8   4  10       30.05       35.35      3.20 o
  -7   4  10        2.02       -2.26      2.26 o
  -6   4  10        0.02       -1.87      1.87 o
  -5   4  10      168.48      173.56      4.98 o
  -4   4  10        2.30       -0.32      1.77 o
  -3   4  10       22.11       26.13      2.14 o
  -2   4  10       75.20       77.93      2.64 o
  -1   4  10       40.40       49.72      2.48 o
   0   4  10       10.11       11.23      1.87 o
   1   4  10      328.12      346.37      6.51 o
   2   4  10      266.41      254.73      8.12 o
   3   4  10      127.14      111.65      4.82 o
   4   4  10        2.71        4.65      2.82 o
   5   4  10        4.52        6.34      3.56 o
   6   4  10       20.45       23.94      7.76 o
   7   4  10       75.78       86.05      7.63 o
   8   4  10        9.32       19.05      6.13 o
 -12   5  10        0.85       -1.90      5.85 o
 -11   5  10        4.31       -0.46      4.59 o
 -10   5  10       31.11       36.31      3.88 o
  -9   5  10        2.27        3.21      2.71 o
  -8   5  10       65.53       70.11      3.69 o
  -7   5  10       17.44       17.81      2.80 o
  -6   5  10      774.61      743.59     11.99 o
  -5   5  10      256.09      269.96      6.27 o
  -4   5  10      326.89      337.20      6.36 o
  -3   5  10      380.06      395.07      6.92 o
  -2   5  10       16.16       18.97      2.04 o
  -1   5  10      203.24      204.42      4.82 o
   0   5  10       39.11       42.49      2.61 o
   1   5  10      123.95      126.30      4.01 o
   2   5  10       12.25        9.44      2.38 o
   3   5  10       27.09       27.81      2.99 o
   4   5  10       20.80       26.73      4.42 o
   5   5  10      187.95      196.96      9.30 o
   6   5  10       40.84       46.55      6.16 o
   7   5  10        3.12       -1.00      5.04 o
 -11   6  10        5.79       -1.44      3.42 o
 -10   6  10       51.27       59.96      4.28 o
  -9   6  10      133.00      131.62      4.79 o
  -8   6  10       56.29       45.53      3.27 o
  -7   6  10       65.37       71.97      4.95 o
  -6   6  10      541.58      537.81      9.69 o
  -5   6  10        6.73        6.64      2.13 o
  -4   6  10       13.38       10.76      2.00 o
  -3   6  10      155.54      164.04      4.34 o
  -2   6  10      431.84      450.40      7.67 o
  -1   6  10       10.20        5.36      1.87 o
   0   6  10       83.24       91.29      3.55 o
   1   6  10       35.09       36.23      2.83 o
   2   6  10      131.87      119.17      4.73 o
   3   6  10       23.17       22.84      3.90 o
   4   6  10       10.34       18.07      3.92 o
   5   6  10       65.22       71.10      7.46 o
   6   6  10        9.34        5.02      4.15 o
 -11   7  10        0.03       -3.68      3.68 o
 -10   7  10       11.38       17.32      3.44 o
  -9   7  10        3.20        2.62      2.83 o
  -8   7  10        3.13        6.15      2.69 o
  -7   7  10       65.33       57.30      3.34 o
  -6   7  10      359.88      339.55      7.43 o
  -5   7  10        0.05       -1.30      1.30 o
  -4   7  10        2.85        2.49      1.75 o
  -3   7  10        2.32        2.56      1.69 o
  -2   7  10      141.04      138.77      3.85 o
  -1   7  10      471.47      473.39      7.36 o
   0   7  10      714.05      716.53      9.94 o
   1   7  10       21.39       23.92      4.05 o
   2   7  10      764.69      770.60     13.11 o
   3   7  10       96.07       93.00      5.60 o
   4   7  10        3.21        2.36      3.53 o
   5   7  10       65.66       68.07      5.70 o
   6   7  10        0.71       -0.40      4.05 o
 -11   8  10        4.14        6.51      4.20 o
 -10   8  10      123.87      141.50      5.70 o
  -9   8  10        0.00       -1.43      2.70 o
  -8   8  10        3.12        0.51      2.65 o
  -7   8  10      277.39      305.25      7.36 o
  -6   8  10      650.38      630.97     10.96 o
  -5   8  10      103.32      104.79      4.58 o
  -4   8  10      876.58      848.55     14.55 o
  -3   8  10        0.06       -2.06      2.06 o
  -2   8  10       56.29       58.58      3.71 o
  -1   8  10      609.26      585.85     11.36 o
   0   8  10      292.51      242.51      7.01 o
   1   8  10        4.52        2.97      2.39 o
   2   8  10      511.70      480.16     18.29 o
   3   8  10        9.64        8.17      3.60 o
   4   8  10        9.29       13.23      4.54 o
   5   8  10        9.05        4.47      4.60 o
 -11   9  10        8.85       12.44      4.48 o
 -10   9  10        0.06        0.58      4.24 o
  -9   9  10       18.06       11.34      4.21 o
  -8   9  10        4.90        4.80      2.73 o
  -7   9  10       46.64       62.71      3.74 o
  -6   9  10       52.02       51.52      4.00 o
  -5   9  10       33.40       32.60      3.21 o
  -4   9  10       16.44       13.50      2.74 o
  -3   9  10       13.62       15.01      2.71 o
  -2   9  10      124.39      112.39      4.71 o
  -1   9  10        0.90        1.38      2.38 o
   0   9  10      237.62      236.93      7.68 o
   1   9  10        8.56        4.93      4.59 o
   2   9  10      103.68       82.27      6.23 o
   3   9  10       49.75       56.00      5.75 o
   4   9  10        1.75       -1.28      3.83 o
 -10  10  10       39.37       39.67      4.52 o
  -9  10  10        7.81       12.14      3.42 o
  -8  10  10        7.25       11.36      2.97 o
  -7  10  10       19.69       19.48      3.06 o
  -6  10  10       22.35       20.21      2.84 o
  -5  10  10        0.18        0.19      2.17 o
  -4  10  10       45.39       28.00      3.62 o
  -3  10  10       43.99       47.41      4.42 o
  -2  10  10        1.10        4.23      2.94 o
  -1  10  10        8.28        3.84      3.30 o
   0  10  10        3.88        1.23      2.89 o
   1  10  10      148.08      155.61      7.72 o
   2  10  10       18.75       16.31      4.33 o
   3  10  10       27.34       21.38      4.83 o
 -10  11  10        0.75       -1.07      3.84 o
  -9  11  10        0.78       -0.86      3.52 o
  -8  11  10        6.04        5.08      3.13 o
  -7  11  10       44.01       45.58      3.81 o
  -6  11  10        5.04        5.28      2.67 o
  -5  11  10      164.75      160.48      5.72 o
  -4  11  10       94.01       93.82      5.89 o
  -3  11  10      184.85      172.79      5.59 o
  -2  11  10        8.19        4.89      3.33 o
  -1  11  10       21.02       20.19      4.04 o
   0  11  10        0.36        3.39      2.94 o
   1  11  10       26.54       19.92      4.37 o
   2  11  10       90.70      102.36     11.71 o
  -9  12  10        9.19        6.10      3.77 o
  -8  12  10        5.17        3.78      3.38 o
  -7  12  10        0.00        0.49      2.72 o
  -6  12  10        4.33        4.35      2.56 o
  -5  12  10        0.14       -2.74      2.74 o
  -4  12  10       10.78        6.46      3.27 o
  -3  12  10       19.32       21.68      4.19 o
  -2  12  10       10.22        6.76      3.52 o
  -1  12  10       32.09       32.57      5.54 o
   0  12  10       59.36       57.47      5.52 o
  -7  13  10        0.73        5.48      4.01 o
  -6  13  10       31.47       31.26      4.80 o
  -5  13  10        0.03        1.49      3.50 o
  -4  13  10       10.37       10.20      3.75 o
  -3  13  10        6.43        6.33      7.98 o
  -2  13  10       16.72       16.66      4.14 o
   1 -13  11       66.45       53.98      8.34 o
   2 -13  11       10.65       21.30      4.89 o
   3 -13  11        3.72       -4.25      4.25 o
   4 -13  11       34.90       28.44      5.66 o
  -2 -12  11        8.92       -3.35      5.39 o
  -1 -12  11       31.02       17.77      6.75 o
   0 -12  11        0.20        2.84      5.45 o
   1 -12  11        2.82        1.13      4.01 o
   2 -12  11        7.47       10.66      4.27 o
   3 -12  11       51.57       50.19      6.00 o
   4 -12  11        0.46        3.92      3.04 o
   5 -12  11        9.76       11.15      3.61 o
   6 -12  11        0.94        4.72      3.71 o
  -3 -11  11      227.40      234.35     15.78 o
  -2 -11  11        0.72       -1.72      3.32 o
  -1 -11  11      165.57      179.82      7.84 o
   0 -11  11        0.71       -2.52      2.52 o
   1 -11  11       85.66       96.89      4.99 o
   2 -11  11        0.89        0.03      2.73 o
   3 -11  11       16.38       16.66      3.04 o
   4 -11  11      273.62      308.99     23.28 o
   5 -11  11       19.32       22.30      4.13 o
   6 -11  11        7.54        4.42      4.15 o
   7 -11  11       86.11       90.61      6.83 o
  -5 -10  11        3.70       -4.19      4.19 o
  -4 -10  11        0.41       -0.57      4.01 o
  -3 -10  11       19.69       23.74      4.63 o
  -2 -10  11       55.86       43.23      9.51 o
  -1 -10  11        1.07        2.13      3.23 o
   0 -10  11        6.93       -0.62      2.66 o
   1 -10  11      173.34      155.85      6.59 o
   2 -10  11       18.12       12.02      3.23 o
   3 -10  11       64.14       51.59      3.93 o
   4 -10  11        0.82        0.67      3.21 o
   5 -10  11        0.04        2.31      3.50 o
   6 -10  11       41.89       39.73      5.14 o
   7 -10  11      103.68      111.27      7.36 o
   8 -10  11        2.55        7.76      4.67 o
  -6  -9  11       27.79       18.66      5.62 o
  -5  -9  11        8.87       12.82      5.18 o
  -4  -9  11       45.23       48.20      9.05 o
  -3  -9  11        1.03        1.62      3.78 o
  -2  -9  11      108.82      101.87      5.55 o
  -1  -9  11      131.39      153.75      6.62 o
   0  -9  11       33.99       33.88      3.73 o
   1  -9  11       23.41       25.16      3.55 o
   2  -9  11        2.55       -2.57      2.81 o
   3  -9  11      243.74      248.96     11.42 o
   4  -9  11       68.14       56.36      4.40 o
   5  -9  11        0.49        2.39      3.93 o
   6  -9  11        8.99        9.24      4.27 o
   7  -9  11        1.70        1.01      4.19 o
   8  -9  11        4.94       10.42      4.74 o
   9  -9  11       11.54       18.04      6.76 o
  -7  -8  11       24.55       34.22      9.48 o
  -6  -8  11       23.90       31.43      6.00 o
  -5  -8  11        5.47        8.71      4.85 o
  -4  -8  11       25.79       18.55      4.69 o
  -3  -8  11       11.06       18.25     10.64 o
  -2  -8  11       47.89       57.54      4.55 o
  -1  -8  11      104.36      112.03      6.78 o
   0  -8  11      196.71      201.51      7.45 o
   1  -8  11      869.40      917.32     19.12 o
   2  -8  11      285.52      279.91     14.54 o
   3  -8  11      102.37      128.79      6.42 o
   4  -8  11       19.39       26.35      3.34 o
   5  -8  11       51.75       48.59      4.24 o
   6  -8  11        1.27       -0.35      3.84 o
   7  -8  11        6.17        3.60      4.62 o
   8  -8  11        0.12       -4.01      4.01 o
   9  -8  11       17.53       12.45      5.27 o
  -7  -7  11        0.02       -1.84      4.05 o
  -6  -7  11       62.36       72.08     11.07 o
  -5  -7  11       56.93       66.99      6.66 o
  -4  -7  11       18.76       15.11      4.64 o
  -3  -7  11        0.10        0.27      2.89 o
  -2  -7  11        2.37       -2.40      5.39 o
  -1  -7  11       31.41       26.46      2.90 o
   0  -7  11       24.98       23.64      2.56 o
   1  -7  11       73.62       78.93      4.13 o
   2  -7  11      390.29      371.56      9.10 o
   3  -7  11       41.93       40.20      3.45 o
   4  -7  11      110.48      107.10      4.23 o
   5  -7  11       26.73       21.98      5.29 o
   6  -7  11        2.09        2.18      3.01 o
   7  -7  11        7.96       13.44      5.47 o
   8  -7  11       27.49       23.31      5.25 o
   9  -7  11        0.26        3.02      4.95 o
  -8  -6  11        0.31       -4.41      4.41 o
  -7  -6  11       16.67       10.75      4.72 o
  -6  -6  11       62.26       58.44      6.66 o
  -5  -6  11      378.10      367.34     13.94 o
  -4  -6  11       45.64       39.56      5.42 o
  -3  -6  11        1.99        0.98      2.20 o
  -2  -6  11      448.73      454.01     10.61 o
  -1  -6  11        6.10        3.62      1.79 o
   0  -6  11       54.29       46.33      3.74 o
   1  -6  11       29.15       27.74      2.68 o
   2  -6  11        1.48        1.59      2.10 o
   3  -6  11       65.07       65.24      3.40 o
   4  -6  11       22.54       25.92      3.61 o
   5  -6  11        9.65       11.33      2.83 o
   6  -6  11       25.21       27.44      3.35 o
   7  -6  11        4.05        3.85      4.11 o
   8  -6  11       75.22       79.53      7.00 o
   9  -6  11       64.74       68.67      8.85 o
  -9  -5  11        9.35        5.88      4.90 o
  -8  -5  11        1.45        5.52      4.27 o
  -7  -5  11        0.10        1.65      3.98 o
  -6  -5  11        0.43        0.98      5.42 o
  -5  -5  11      227.00      227.69     12.33 o
  -4  -5  11        7.41        5.49      2.68 o
  -3  -5  11      293.91      278.59      7.60 o
  -2  -5  11      129.08      126.72      5.08 o
  -1  -5  11      107.69      113.57      7.31 o
   0  -5  11      295.59      319.25      7.20 o
   1  -5  11      101.16      111.87      4.85 o
   2  -5  11       10.64       11.95      2.07 o
   3  -5  11        2.70        1.60      1.64 o
   4  -5  11      108.40      108.10      4.75 o
   5  -5  11       26.96       18.10      3.14 o
   6  -5  11        0.34       -2.48      2.58 o
   7  -5  11        0.54        3.65      3.07 o
   8  -5  11        0.01        5.28      3.85 o
   9  -5  11        1.73        2.90      6.20 o
  -9  -4  11       31.80       27.50      5.49 o
  -8  -4  11       48.30       41.38      5.62 o
  -7  -4  11      105.70       94.88      7.98 o
  -6  -4  11      193.07      186.80      8.14 o
  -5  -4  11       67.40       70.69      6.98 o
  -4  -4  11       57.58       60.39      4.73 o
  -3  -4  11       36.91       31.94      3.02 o
  -2  -4  11        0.71        1.12      1.79 o
  -1  -4  11      515.56      525.35      9.53 o
   0  -4  11       16.98       12.65      2.94 o
   1  -4  11      213.92      195.88      5.69 o
   2  -4  11       51.18       47.51      2.65 o
   3  -4  11      284.71      310.62      6.26 o
   4  -4  11       26.45       22.74      2.49 o
   5  -4  11       17.03       12.61      3.02 o
   6  -4  11        9.88        5.61      4.11 o
   7  -4  11       52.94       56.96      4.33 o
   8  -4  11        2.39        3.40      4.37 o
   9  -4  11        0.85       -1.91      4.72 o
 -10  -3  11        3.94        0.31      6.24 o
  -9  -3  11        3.50       -1.07      4.29 o
  -8  -3  11       33.23       34.65      5.43 o
  -7  -3  11       25.22       15.28      4.16 o
  -6  -3  11        1.14        5.26      3.45 o
  -5  -3  11      310.66      310.30     14.28 o
  -4  -3  11       20.81       17.89      4.15 o
  -3  -3  11       74.64       91.35      3.85 o
  -2  -3  11      333.41      323.88      9.07 o
  -1  -3  11        0.12       -0.92      1.71 o
   0  -3  11        2.52        5.85      1.78 o
   1  -3  11       41.86       41.83      2.72 o
   2  -3  11      291.61      294.54      7.73 o
   3  -3  11        0.51        1.37      1.91 o
   4  -3  11        9.31        8.28      2.20 o
   5  -3  11      115.24      119.50      4.86 o
   6  -3  11      548.27      525.51     11.33 o
   7  -3  11        3.99        5.66      3.21 o
   8  -3  11      398.85      375.22     13.50 o
   9  -3  11       25.65       29.45     12.46 o
 -10  -2  11       15.03       13.38      4.88 o
  -9  -2  11        0.65       -2.62      3.38 o
  -8  -2  11        0.76       -3.28      3.28 o
  -7  -2  11      211.39      194.11      8.58 o
  -6  -2  11      181.26      169.46      8.60 o
  -5  -2  11        8.07        6.51      2.41 o
  -4  -2  11       45.67       52.73      3.23 o
  -3  -2  11      121.36      140.11      4.63 o
  -2  -2  11       39.18       44.14      2.81 o
  -1  -2  11      617.84      651.90     14.37 o
   0  -2  11      250.88      265.08      5.41 o
   1  -2  11      137.89      148.98      4.97 o
   2  -2  11     1560.39     1645.02     20.27 o
   3  -2  11       12.12        8.49      2.18 o
   4  -2  11       13.57       11.37      3.59 o
   5  -2  11      188.33      185.06      5.95 o
   6  -2  11      688.47      713.45     13.94 o
   7  -2  11        5.08        5.77      4.47 o
   8  -2  11      103.39       99.35      7.60 o
   9  -2  11        5.32       -2.05      4.57 o
 -10  -1  11       35.68       39.10      7.89 o
  -9  -1  11        0.20       -1.20      3.43 o
  -8  -1  11        0.50        1.74      4.00 o
  -7  -1  11        0.15       -0.34      3.60 o
  -6  -1  11        8.63        6.08      2.25 o
  -5  -1  11        0.53        0.98      1.94 o
  -4  -1  11       55.36       55.50      4.21 o
  -3  -1  11       47.04       48.38      3.00 o
  -2  -1  11       43.02       41.72      2.74 o
  -1  -1  11      125.15      133.62      4.17 o
   0  -1  11      248.59      238.49      6.95 o
   1  -1  11     1023.58      993.94     13.35 o
   2  -1  11       90.56      101.15      3.93 o
   3  -1  11      172.54      166.21      4.85 o
   4  -1  11      439.19      429.34      8.64 o
   5  -1  11       52.29       46.03      3.52 o
   6  -1  11        0.11        1.88      2.61 o
   7  -1  11       64.27       60.63      6.38 o
   8  -1  11       66.53       53.38      7.30 o
   9  -1  11        3.06       -0.27      4.99 o
 -11   0  11       29.76       33.51      5.51 o
 -10   0  11        3.40       -0.49      4.09 o
  -9   0  11        0.29       -2.91      3.49 o
  -8   0  11       45.97       48.11      5.34 o
  -7   0  11       44.39       50.75      3.62 o
  -6   0  11        1.53        6.35      2.28 o
  -5   0  11       50.81       44.76      3.14 o
  -4   0  11        3.96        4.50      2.26 o
  -3   0  11       23.01       26.16      2.81 o
  -2   0  11       12.50       12.56      2.26 o
  -1   0  11        4.82        1.69      1.83 o
   0   0  11        8.11       21.94      2.78 o
   1   0  11        0.52        1.14      1.68 o
   2   0  11        0.33       -1.83      1.83 o
   3   0  11        0.91       -2.03      2.08 o
   4   0  11        9.85        2.22      2.49 o
   5   0  11        4.76        4.55      2.62 o
   6   0  11       10.72       10.48      3.11 o
   7   0  11       16.65       18.56      6.52 o
   8   0  11       25.82       33.81      5.88 o
   9   0  11        1.31        3.60      5.19 o
 -11   1  11        1.82       -2.47      4.02 o
 -10   1  11        1.06        6.27      3.92 o
  -9   1  11        9.36       13.78      4.13 o
  -8   1  11        0.08       -1.56      2.61 o
  -7   1  11       28.55       29.75      3.16 o
  -6   1  11        1.80        1.11      2.13 o
  -5   1  11       45.64       47.66      3.23 o
  -4   1  11        7.58        7.57      2.41 o
  -3   1  11       25.27       28.38      2.73 o
  -2   1  11      355.12      352.53      8.36 o
  -1   1  11       33.78       31.36      2.70 o
   0   1  11      786.74      753.22     13.28 o
   1   1  11      584.47      598.94      9.39 o
   2   1  11       18.78       17.98      2.48 o
   3   1  11      645.59      613.70     10.75 o
   4   1  11       49.83       42.56      3.40 o
   5   1  11       15.38       15.68      3.37 o
   6   1  11       56.92       64.16      5.46 o
   7   1  11       33.65       41.54      6.02 o
   8   1  11       24.12       22.76      5.76 o
 -11   2  11       22.64       23.93      4.89 o
 -10   2  11       16.42       19.71      5.07 o
  -9   2  11       14.78        9.31      3.81 o
  -8   2  11      291.78      263.90      6.78 o
  -7   2  11        0.41       -0.68      2.33 o
  -6   2  11        2.01        2.24      2.27 o
  -5   2  11        0.00       -2.01      2.01 o
  -4   2  11      346.63      388.36      7.63 o
  -3   2  11      346.21      330.11      7.55 o
  -2   2  11      821.56      841.67     13.89 o
  -1   2  11      269.24      269.21      6.01 o
   0   2  11       56.57       56.57      3.08 o
   1   2  11     1687.58     1773.77     21.69 o
   2   2  11       30.02       24.13      2.67 o
   3   2  11       53.07       60.37      3.37 o
   4   2  11      265.17      248.90      7.47 o
   5   2  11      814.13      814.42     15.24 o
   6   2  11      164.59      164.95      7.59 o
   7   2  11      181.03      194.12      8.52 o
   8   2  11       35.35       35.53      7.84 o
 -11   3  11        0.54       -1.08      4.05 o
 -10   3  11       39.28       28.94      4.90 o
  -9   3  11       91.02       69.94      4.01 o
  -8   3  11      140.22      142.40      6.74 o
  -7   3  11      166.53      156.90      5.63 o
  -6   3  11       94.18       95.20      4.11 o
  -5   3  11       44.47       50.05      3.09 o
  -4   3  11      624.55      632.26     10.54 o
  -3   3  11      255.80      264.21      6.07 o
  -2   3  11        5.88        8.53      2.23 o
  -1   3  11        6.69        6.19      1.91 o
   0   3  11       27.10       29.07      2.54 o
   1   3  11       66.06       74.13      3.27 o
   2   3  11        8.02       10.96      2.48 o
   3   3  11       86.86       76.53      4.01 o
   4   3  11        0.84       -2.69      2.69 o
   5   3  11      223.93      223.88      7.78 o
   6   3  11       15.24       22.44      5.33 o
   7   3  11       46.84       50.01      6.66 o
   8   3  11       45.87       54.58      8.72 o
 -11   4  11        0.70       -2.43      3.81 o
 -10   4  11        1.63        4.43      3.62 o
  -9   4  11        9.32        5.35      2.76 o
  -8   4  11       56.45       53.23      3.90 o
  -7   4  11       19.53       24.37      2.96 o
  -6   4  11        4.88        7.24      2.41 o
  -5   4  11       36.01       42.68      3.06 o
  -4   4  11        0.76        0.07      2.02 o
  -3   4  11      135.59      138.22      4.44 o
  -2   4  11       63.96       64.10      2.93 o
  -1   4  11      212.38      206.14      5.20 o
   0   4  11      131.83      122.17      4.22 o
   1   4  11      237.15      253.76      5.76 o
   2   4  11        2.59        6.95      2.63 o
   3   4  11       84.23       78.34      4.42 o
   4   4  11       24.35       31.40      3.64 o
   5   4  11      134.95      128.00      7.70 o
   6   4  11        1.74       11.55      4.73 o
   7   4  11       23.24       36.33      6.44 o
 -11   5  11       11.09        5.44      4.85 o
 -10   5  11       10.47       12.14      2.99 o
  -9   5  11      248.52      243.61      6.77 o
  -8   5  11       89.45       90.89      4.07 o
  -7   5  11       10.17       15.92      2.78 o
  -6   5  11      368.66      359.86      7.87 o
  -5   5  11      204.40      198.13      7.23 o
  -4   5  11        1.60        0.25      2.01 o
  -3   5  11      235.23      248.76      6.01 o
  -2   5  11      166.74      172.28      4.68 o
  -1   5  11        1.94        3.55      1.94 o
   0   5  11        0.02        0.62      1.99 o
   1   5  11      133.69      137.84      4.72 o
   2   5  11        5.99        4.87      3.64 o
   3   5  11        1.90        2.21      2.71 o
   4   5  11       58.94       67.22      5.86 o
   5   5  11        2.70        2.32      4.20 o
   6   5  11       48.79       62.62      6.72 o
   7   5  11        0.22       -4.79      4.79 o
 -11   6  11        6.04        6.99      4.42 o
 -10   6  11       42.18       42.17      4.07 o
  -9   6  11        3.36       -1.09      2.85 o
  -8   6  11      356.71      331.35      7.86 o
  -7   6  11       44.62       46.73      3.46 o
  -6   6  11       13.52       11.96      2.68 o
  -5   6  11       44.74       48.38      3.26 o
  -4   6  11        4.89        5.46      2.17 o
  -3   6  11        0.47       -0.72      1.77 o
  -2   6  11       14.67       15.17      2.23 o
  -1   6  11        1.08       -1.12      1.81 o
   0   6  11       15.70       12.99      2.49 o
   1   6  11        0.19       -1.89      1.89 o
   2   6  11        2.32        0.50      2.78 o
   3   6  11       26.31       28.98      3.70 o
   4   6  11       11.32        5.19      3.77 o
   5   6  11       79.81       71.63      5.89 o
   6   6  11       20.94       17.54      7.02 o
 -11   7  11       25.60       29.47      5.92 o
 -10   7  11        3.56        8.30      3.26 o
  -9   7  11       31.30       29.87      3.52 o
  -8   7  11        1.89        3.73      2.71 o
  -7   7  11       33.20       35.27      3.36 o
  -6   7  11        0.35        0.65      2.40 o
  -5   7  11        4.78        1.07      2.18 o
  -4   7  11       57.14       60.26      3.49 o
  -3   7  11       68.39       77.07      3.31 o
  -2   7  11      671.31      679.14     13.93 o
  -1   7  11       15.02       15.88      2.59 o
   0   7  11      420.88      402.59      9.33 o
   1   7  11       40.96       46.69      3.54 o
   2   7  11       14.56       10.79      3.07 o
   3   7  11        7.02        3.50      3.41 o
   4   7  11        2.26       -0.72      3.47 o
   5   7  11        0.29        1.98      3.84 o
 -11   8  11        4.14       -0.79      5.18 o
 -10   8  11       14.03       11.19      3.89 o
  -9   8  11        9.93        7.21      3.06 o
  -8   8  11        1.64       -1.43      2.55 o
  -7   8  11       25.42       26.91      3.15 o
  -6   8  11       17.86       13.42      3.04 o
  -5   8  11       78.65       88.44      4.50 o
  -4   8  11       14.44       13.14      2.92 o
  -3   8  11      555.98      585.88     11.52 o
  -2   8  11        0.16       -1.41      2.42 o
  -1   8  11      191.42      194.59      6.41 o
   0   8  11       33.73       44.06      3.75 o
   1   8  11       15.04       10.59      2.75 o
   2   8  11        0.85        0.81      3.25 o
   3   8  11        0.47       -0.52      3.30 o
   4   8  11        0.05       -3.83      3.83 o
   5   8  11       56.28       65.08      8.31 o
 -10   9  11       13.41       15.64      3.82 o
  -9   9  11       20.24       25.60      3.51 o
  -8   9  11        2.37       -2.15      2.64 o
  -7   9  11       76.32       70.05      5.20 o
  -6   9  11       98.98       99.59      4.42 o
  -5   9  11      163.23      151.73      5.74 o
  -4   9  11       10.88       12.31      2.86 o
  -3   9  11        0.00        2.08      2.58 o
  -2   9  11      204.41      204.84      6.50 o
  -1   9  11       25.09       22.97      3.17 o
   0   9  11        0.02        0.10      2.67 o
   1   9  11       14.30       13.03      4.05 o
   2   9  11       16.64       14.13      4.36 o
   3   9  11       12.99       17.38      4.85 o
   4   9  11       10.23       13.77      4.73 o
 -10  10  11        5.41        3.56      4.04 o
  -9  10  11        1.44       -2.90      4.31 o
  -8  10  11        1.85       -2.67      2.67 o
  -7  10  11       18.49       16.53      3.02 o
  -6  10  11      193.37      200.07      6.14 o
  -5  10  11        1.13        0.60      2.50 o
  -4  10  11       21.73       12.23      3.29 o
  -3  10  11      324.91      326.84      9.44 o
  -2  10  11       43.52       37.46      4.10 o
  -1  10  11       23.50       26.09      4.71 o
   0  10  11        4.20        9.11      3.35 o
   1  10  11       53.23       61.20      5.76 o
   2  10  11       19.04       14.82      4.64 o
   3  10  11        4.26       -3.53      4.41 o
  -9  11  11      117.07      140.60      6.99 o
  -8  11  11       10.07       15.75      3.52 o
  -7  11  11      108.92      109.08      5.20 o
  -6  11  11        6.56        3.91      2.71 o
  -5  11  11       52.21       51.86      4.37 o
  -4  11  11        6.08        7.57      2.64 o
  -3  11  11       11.88        9.39      3.33 o
  -2  11  11      235.25      257.52     14.47 o
  -1  11  11       21.68       25.76      4.38 o
   0  11  11       10.40        8.38      3.37 o
   1  11  11       75.62       78.87      8.59 o
  -8  12  11      112.97      107.12      6.04 o
  -7  12  11        1.00        1.66      2.93 o
  -6  12  11        1.33        3.15      2.65 o
  -5  12  11       29.34       39.31      4.36 o
  -4  12  11       29.45       27.25      4.01 o
  -3  12  11       13.71       15.23      4.57 o
  -2  12  11        0.38       -3.87      3.87 o
  -1  12  11       11.73       15.56      4.23 o
   0  12  11        2.31        7.75      4.31 o
  -6  13  11       46.88       45.97      5.36 o
  -5  13  11        4.20        1.85      3.59 o
  -4  13  11       14.41       18.31      4.32 o
  -3  13  11       13.29        9.31      3.94 o
  -1 -12  12        1.20        0.68      5.85 o
   0 -12  12        0.57        0.51      5.90 o
   1 -12  12       17.49       27.13      7.38 o
   2 -12  12        3.80        4.83      4.53 o
   3 -12  12        4.39       -1.24      4.29 o
   4 -12  12        5.69        0.35      3.32 o
   5 -12  12        3.39        4.14      3.49 o
  -3 -11  12        0.01       -0.37      3.83 o
  -2 -11  12       88.61       85.25      8.26 o
  -1 -11  12       44.59       50.75      4.98 o
   0 -11  12        2.74        0.37      3.42 o
   1 -11  12       28.17       29.27      4.43 o
   2 -11  12       12.13       19.34      7.41 o
   3 -11  12       29.64       36.38      4.35 o
   4 -11  12       26.60       30.34      4.49 o
   5 -11  12        4.87       10.05      4.06 o
   6 -11  12       66.31       76.48      6.32 o
   7 -11  12       26.02       23.15      6.77 o
  -4 -10  12       41.83       39.15      5.85 o
  -3 -10  12        3.86        1.78      4.03 o
  -2 -10  12      132.60      149.87      9.82 o
  -1 -10  12       10.96       15.31      4.12 o
   0 -10  12       52.53       43.07      5.06 o
   1 -10  12        6.41        9.38      6.90 o
   2 -10  12        5.74       -2.33      3.60 o
   3 -10  12       78.17       60.10      4.99 o
   4 -10  12        5.56        7.87      3.43 o
   5 -10  12       46.04       57.05      5.47 o
   6 -10  12       21.97       29.50      5.08 o
   7 -10  12       72.40       54.75      6.13 o
  -5  -9  12       65.07       71.57      7.18 o
  -4  -9  12        1.71        1.64      4.23 o
  -3  -9  12      153.89      146.81      8.59 o
  -2  -9  12      159.35      163.96      8.79 o
  -1  -9  12      154.74      159.83     12.12 o
   0  -9  12        3.04        1.39      3.16 o
   1  -9  12       43.54       50.60      4.46 o
   2  -9  12       65.60       55.40      5.31 o
   3  -9  12       46.12       49.18      4.95 o
   4  -9  12        5.41        1.77      3.31 o
   5  -9  12       10.86        8.77      3.92 o
   6  -9  12       75.20       67.23      6.23 o
   7  -9  12       20.41       11.34      4.65 o
   8  -9  12        1.14       -1.66      4.63 o
  -6  -8  12       11.59       21.32      5.89 o
  -5  -8  12       99.53      118.12     10.56 o
  -4  -8  12        8.82        7.62      4.47 o
  -3  -8  12      275.30      270.40     11.48 o
  -2  -8  12      305.16      281.71     11.39 o
  -1  -8  12      560.08      577.78     14.20 o
   0  -8  12      165.70      173.58      7.51 o
   1  -8  12      660.08      651.23     23.50 o
   2  -8  12      339.87      331.57      9.10 o
   3  -8  12      233.98      221.02      7.66 o
   4  -8  12      593.80      578.64     13.00 o
   5  -8  12        2.73        0.42      3.11 o
   6  -8  12       25.19        9.66      8.15 o
   7  -8  12        4.71        7.70      4.59 o
   8  -8  12        0.97        2.00      4.44 o
  -7  -7  12        0.28        2.35      4.23 o
  -6  -7  12        4.48        6.18      4.79 o
  -5  -7  12       73.78       90.09      8.14 o
  -4  -7  12       38.02       41.63      5.73 o
  -3  -7  12       68.35       66.92      8.20 o
  -2  -7  12      178.66      187.60      8.23 o
  -1  -7  12      235.60      259.46      8.90 o
   0  -7  12      659.67      686.74     19.79 o
   1  -7  12        6.02        2.28      2.90 o
   2  -7  12       70.18       80.97      4.71 o
   3  -7  12      270.53      284.17      7.64 o
   4  -7  12        0.30       -2.89      3.01 o
   5  -7  12        6.38        4.52      3.15 o
   6  -7  12        0.01       -2.93      3.11 o
   7  -7  12       65.76       66.96      6.38 o
   8  -7  12       27.35       22.73      5.68 o
   9  -7  12        0.00        2.21      5.97 o
  -8  -6  12        1.60       -1.70      4.35 o
  -7  -6  12       12.58       18.02      5.59 o
  -6  -6  12       45.32       45.74      6.50 o
  -5  -6  12      341.03      356.69     23.84 o
  -4  -6  12       43.51       52.39      6.13 o
  -3  -6  12      773.88      828.56     41.03 o
  -2  -6  12      467.78      489.02      9.51 o
  -1  -6  12       24.80       20.93      3.05 o
   0  -6  12       66.54       64.60      5.15 o
   1  -6  12       98.80      107.31      4.81 o
   2  -6  12       22.96       16.43      2.59 o
   3  -6  12       19.80       20.11      2.72 o
   4  -6  12       12.86        2.91      2.74 o
   5  -6  12        9.29        8.78      2.84 o
   6  -6  12        3.52        4.04      3.26 o
   7  -6  12       12.98       15.77      5.31 o
   8  -6  12        0.39       -0.17      4.49 o
   9  -6  12        4.44        5.17      6.31 o
  -8  -5  12        3.46       -1.26      7.38 o
  -7  -5  12        8.90       11.01      5.06 o
  -6  -5  12        6.33       -1.17      4.19 o
  -5  -5  12       44.66       52.64      6.12 o
  -4  -5  12      321.55      315.98      9.99 o
  -3  -5  12      184.32      200.14      6.86 o
  -2  -5  12      757.93      793.00     20.27 o
  -1  -5  12       35.89       35.98      3.35 o
   0  -5  12        7.20        7.08      2.54 o
   1  -5  12        1.19       -0.73      2.07 o
   2  -5  12      253.00      277.38      6.56 o
   3  -5  12        0.00       -0.95      2.39 o
   4  -5  12       95.94       97.77      4.69 o
   5  -5  12      119.05      110.65      5.68 o
   6  -5  12        8.10        2.23      2.78 o
   7  -5  12      100.90       93.66      6.15 o
   8  -5  12        0.20        3.77     11.21 o
   9  -5  12       25.33       44.90     13.28 o
  -9  -4  12        1.99       -0.40      4.42 o
  -8  -4  12        0.15        4.01      4.06 o
  -7  -4  12       34.77       37.56      6.92 o
  -6  -4  12      149.26      122.27     11.16 o
  -5  -4  12        0.12       -2.94      4.85 o
  -4  -4  12        2.21        0.56      2.25 o
  -3  -4  12        0.34       -1.94      2.38 o
  -2  -4  12      308.93      316.86      8.21 o
  -1  -4  12      148.73      156.96      6.22 o
   0  -4  12      356.04      359.78      9.45 o
   1  -4  12       18.54       27.38      2.60 o
   2  -4  12       45.62       42.34      2.79 o
   3  -4  12      184.77      173.49      4.97 o
   4  -4  12      119.79      115.30      6.94 o
   5  -4  12       79.18       81.01      4.52 o
   6  -4  12       72.58       61.90      4.73 o
   7  -4  12        5.48        4.16      3.16 o
   8  -4  12        0.46       -6.08      6.08 o
   9  -4  12      107.57      102.32     10.47 o
  -9  -3  12        0.75       -1.53      4.17 o
  -8  -3  12        0.08        0.82      4.10 o
  -7  -3  12       38.34       41.71      7.40 o
  -6  -3  12       27.71       21.97      5.58 o
  -5  -3  12      169.62      176.27      7.95 o
  -4  -3  12        2.89        0.81      2.18 o
  -3  -3  12      222.50      200.37      5.85 o
  -2  -3  12       86.50       89.23      3.88 o
  -1  -3  12      131.99      104.99      4.18 o
   0  -3  12        0.20        0.36      1.72 o
   1  -3  12        1.03        1.84      1.89 o
   2  -3  12       45.19       37.06      2.68 o
   3  -3  12       66.50       62.15      3.31 o
   4  -3  12      663.31      635.54     11.85 o
   5  -3  12        3.08       -3.08      3.08 o
   6  -3  12      171.66      173.35      6.56 o
   7  -3  12      175.24      169.91      7.51 o
   8  -3  12        2.36        3.09      4.73 o
   9  -3  12        2.06       11.99      5.35 o
 -10  -2  12        0.00       -0.03      4.66 o
  -9  -2  12        6.25       16.02      4.92 o
  -8  -2  12        9.12        5.62      6.70 o
  -7  -2  12        1.19        1.31      3.59 o
  -6  -2  12      263.93      286.39     12.15 o
  -5  -2  12        0.14        2.74      2.50 o
  -4  -2  12        0.29        3.22      3.42 o
  -3  -2  12      335.23      350.76      9.58 o
  -2  -2  12      675.20      651.86     11.56 o
  -1  -2  12       49.98       52.58      3.22 o
   0  -2  12        1.11        4.58      1.82 o
   1  -2  12      266.72      277.84      5.91 o
   2  -2  12       31.45       30.82      2.63 o
   3  -2  12      903.56      858.03     13.62 o
   4  -2  12        8.71        5.51      2.52 o
   5  -2  12      301.33      276.07     10.59 o
   6  -2  12      186.80      191.56      7.01 o
   7  -2  12        1.95        0.97      3.58 o
   8  -2  12       57.79       57.07      8.45 o
   9  -2  12        2.79       -3.20      4.97 o
 -10  -1  12        5.36       -1.86      4.54 o
  -9  -1  12       68.06       58.99      6.05 o
  -8  -1  12       74.13       72.08      6.19 o
  -7  -1  12      140.58      124.91     11.96 o
  -6  -1  12        5.28        6.08      2.88 o
  -5  -1  12       67.40       55.06      4.09 o
  -4  -1  12       34.56       29.77      2.94 o
  -3  -1  12       16.13       17.18      2.50 o
  -2  -1  12       27.33       31.09      3.79 o
  -1  -1  12      230.08      219.04      5.53 o
   0  -1  12      100.17       96.62      3.82 o
   1  -1  12       64.94       69.47      3.95 o
   2  -1  12       31.22       33.88      2.96 o
   3  -1  12       43.74       45.50      3.27 o
   4  -1  12      117.51      115.33      4.83 o
   5  -1  12        0.00        4.39      2.60 o
   6  -1  12        8.31        4.78      3.41 o
   7  -1  12        2.04        3.99      4.46 o
   8  -1  12        8.33       11.94      5.30 o
   9  -1  12       32.61       41.17      6.87 o
 -10   0  12       64.45       61.82      5.87 o
  -9   0  12        6.12        0.26      3.60 o
  -8   0  12        0.01        4.01      3.78 o
  -7   0  12        1.10       -2.51      3.00 o
  -6   0  12       97.65      100.84      4.45 o
  -5   0  12       18.86       16.49      2.67 o
  -4   0  12      202.50      213.54      6.87 o
  -3   0  12      283.29      289.79      7.91 o
  -2   0  12       84.40       71.55      3.69 o
  -1   0  12       23.83       24.14      2.82 o
   0   0  12        1.28       -1.34      1.90 o
   1   0  12      104.27      108.38      3.81 o
   2   0  12        7.80        6.71      2.31 o
   3   0  12      315.05      327.07      7.53 o
   4   0  12       10.54        7.21      2.78 o
   5   0  12       13.47       15.52      3.30 o
   6   0  12        0.06       -2.85      2.91 o
   7   0  12       76.48       79.02      7.21 o
   8   0  12        1.39       -4.67      4.73 o
 -11   1  12       56.76       58.31      6.19 o
 -10   1  12       31.84       20.82      4.67 o
  -9   1  12      124.12      120.89      7.29 o
  -8   1  12       26.92       31.98      3.69 o
  -7   1  12       44.89       44.65      3.45 o
  -6   1  12        1.12       -2.16      2.16 o
  -5   1  12        4.81        6.01      2.39 o
  -4   1  12      259.91      280.04      7.28 o
  -3   1  12       80.11       81.07      3.98 o
  -2   1  12       55.74       48.82      3.32 o
  -1   1  12      147.70      142.27      5.52 o
   0   1  12        0.01        4.03      2.03 o
   1   1  12        0.73        3.07      2.01 o
   2   1  12        7.73        9.53      2.45 o
   3   1  12      400.64      379.68      8.32 o
   4   1  12        2.44       -0.69      2.75 o
   5   1  12       21.29       13.11      3.50 o
   6   1  12      185.49      186.12      7.15 o
   7   1  12       33.86       56.99      6.61 o
   8   1  12        8.39        7.14      6.21 o
 -11   2  12       21.58       22.51      5.13 o
 -10   2  12        3.79        3.58      3.99 o
  -9   2  12       98.06      109.79      6.40 o
  -8   2  12       30.00       32.86      3.41 o
  -7   2  12      244.77      251.43      7.78 o
  -6   2  12        8.20        7.63      2.58 o
  -5   2  12        0.12        1.90      2.22 o
  -4   2  12      323.44      356.42      8.12 o
  -3   2  12      505.94      486.37      9.84 o
  -2   2  12       38.53       44.83      3.97 o
  -1   2  12        0.29        0.05      1.87 o
   0   2  12      101.49      100.07      3.96 o
   1   2  12        7.24       10.02      2.16 o
   2   2  12      949.49      923.30     14.44 o
   3   2  12       48.85       37.30      3.73 o
   4   2  12      234.91      230.59      7.38 o
   5   2  12      358.51      364.36      9.73 o
   6   2  12        0.03       -3.37      3.63 o
   7   2  12       86.47       85.72      9.55 o
   8   2  12        0.40       -0.98      5.68 o
 -11   3  12       10.29        2.01      4.12 o
 -10   3  12        0.00        2.31      3.75 o
  -9   3  12       41.53       32.50      3.74 o
  -8   3  12        0.07        3.27      2.63 o
  -7   3  12      152.22      158.47      6.09 o
  -6   3  12      165.63      152.60      5.13 o
  -5   3  12      147.32      136.28      4.84 o
  -4   3  12       16.71        9.50      2.46 o
  -3   3  12      372.03      349.59      7.42 o
  -2   3  12       56.54       42.45      4.01 o
  -1   3  12       18.85       13.85      2.36 o
   0   3  12       34.51       38.70      2.93 o
   1   3  12        2.74        7.11      2.07 o
   2   3  12      798.52      733.76     13.54 o
   3   3  12       83.12       89.78      4.76 o
   4   3  12      119.93      111.75      5.39 o
   5   3  12       75.28       70.39      4.93 o
   6   3  12        0.32       -4.27      4.27 o
   7   3  12        2.82        6.89      6.42 o
 -11   4  12        0.17        3.23      4.93 o
 -10   4  12       13.67        7.60      4.09 o
  -9   4  12       42.39       42.22      4.00 o
  -8   4  12       86.74       81.02      4.28 o
  -7   4  12       58.24       61.34      3.74 o
  -6   4  12      109.06      105.39      4.46 o
  -5   4  12      100.87      105.03      4.56 o
  -4   4  12      545.77      557.35     10.00 o
  -3   4  12      195.78      214.57      5.72 o
  -2   4  12       97.85       92.22      4.93 o
  -1   4  12       79.37       92.82      3.80 o
   0   4  12        0.94       -0.14      2.04 o
   1   4  12      217.87      230.87      6.23 o
   2   4  12       21.79       25.49      3.22 o
   3   4  12        7.05       12.26      3.02 o
   4   4  12      120.34      104.97      5.32 o
   5   4  12       31.55       26.85      5.23 o
   6   4  12       13.87       13.44      5.26 o
   7   4  12       29.13       28.02      9.93 o
 -11   5  12       17.52       17.51      7.70 o
 -10   5  12       41.21       50.89      4.65 o
  -9   5  12       24.26       29.41      3.28 o
  -8   5  12       11.19        8.92      3.60 o
  -7   5  12      943.95      980.52     17.29 o
  -6   5  12       62.92       61.99      3.82 o
  -5   5  12     1007.37     1010.94     15.41 o
  -4   5  12        3.70        5.06      2.35 o
  -3   5  12        6.28        6.54      2.22 o
  -2   5  12        9.92       10.55      2.40 o
  -1   5  12      137.93      139.10      5.18 o
   0   5  12        0.19        0.00      2.23 o
   1   5  12      149.20      141.54      5.24 o
   2   5  12       97.83      103.36      4.91 o
   3   5  12       14.27        8.30      3.36 o
   4   5  12       76.97       77.02      5.50 o
   5   5  12       29.29       18.39     11.29 o
   6   5  12       76.83      116.05      8.44 o
 -11   6  12        3.06       -3.10      4.14 o
 -10   6  12       45.81       41.04      3.96 o
  -9   6  12       26.36       34.40      3.71 o
  -8   6  12      389.77      420.72      9.30 o
  -7   6  12      125.29      128.73      4.97 o
  -6   6  12        0.50        0.37      2.44 o
  -5   6  12      993.63     1037.93     15.74 o
  -4   6  12        1.28        2.23      2.34 o
  -3   6  12       17.56       18.13      2.66 o
  -2   6  12       96.35       92.51      4.03 o
  -1   6  12        0.15        1.02      2.25 o
   0   6  12        1.11       -2.76      2.76 o
   1   6  12       71.11       64.64      3.94 o
   2   6  12       22.54       14.69      3.30 o
   3   6  12       28.26       26.76      3.92 o
   4   6  12       20.03       25.05      5.09 o
   5   6  12        0.15       -1.64      5.73 o
   6   6  12        0.98       -0.95      5.87 o
 -11   7  12        0.76        4.48      3.65 o
 -10   7  12       50.80       58.66      4.43 o
  -9   7  12       11.42       12.53      3.29 o
  -8   7  12       38.36       49.94      3.92 o
  -7   7  12        3.93        2.93      3.31 o
  -6   7  12        1.18        0.15      2.61 o
  -5   7  12      204.95      204.37      8.44 o
  -4   7  12      548.69      565.26     11.45 o
  -3   7  12       12.90        9.02      2.76 o
  -2   7  12        7.24        5.95      2.71 o
  -1   7  12      278.88      269.09      8.72 o
   0   7  12      118.56      117.98      5.21 o
   1   7  12       26.40       26.52      3.20 o
   2   7  12        0.03       -2.51      2.77 o
   3   7  12       22.06       24.41      4.30 o
   4   7  12       21.11       20.31      4.41 o
   5   7  12        1.33        0.12      4.10 o
 -10   8  12        0.41       -3.31      3.31 o
  -9   8  12      111.97      113.45      5.37 o
  -8   8  12        0.30        1.19      2.74 o
  -7   8  12      348.32      351.63      8.28 o
  -6   8  12       31.89       34.96      3.79 o
  -5   8  12      591.15      601.20     12.12 o
  -4   8  12       75.15       72.02      5.66 o
  -3   8  12      364.72      394.84      9.30 o
  -2   8  12      849.60      770.43     14.26 o
  -1   8  12        2.64       -1.77      3.38 o
   0   8  12      619.08      557.68     11.89 o
   1   8  12       67.57       50.48      4.22 o
   2   8  12        5.39        3.12      4.04 o
   3   8  12        2.35        7.84      4.39 o
   4   8  12        1.32        2.50      4.40 o
 -10   9  12        0.04        0.02      3.44 o
  -9   9  12       14.32        9.96      3.79 o
  -8   9  12       58.07       50.48      4.07 o
  -7   9  12      194.74      195.95      6.40 o
  -6   9  12       36.32       36.37      3.82 o
  -5   9  12       56.29       60.82      4.19 o
  -4   9  12       17.00       19.29      3.76 o
  -3   9  12       81.38       81.91      4.57 o
  -2   9  12       78.53       82.19      4.55 o
  -1   9  12       17.54       21.65      3.34 o
   0   9  12        7.67        5.07      2.94 o
   1   9  12      172.26      166.22      8.30 o
   2   9  12        0.16        2.61      4.18 o
   3   9  12       18.65        8.61      4.49 o
  -9  10  12        8.85        8.40      3.54 o
  -8  10  12      130.17      135.49      9.31 o
  -7  10  12      106.09      110.99      5.41 o
  -6  10  12       39.13       36.78      3.90 o
  -5  10  12       48.01       48.03      5.14 o
  -4  10  12       12.80        6.96      3.36 o
  -3  10  12        0.42        0.45      3.87 o
  -2  10  12       26.25       30.08      4.01 o
  -1  10  12       13.24        9.56      3.42 o
   0  10  12        0.50       -3.07      3.07 o
   1  10  12       52.32       41.41      5.35 o
   2  10  12        3.88        8.16      6.46 o
  -9  11  12        0.16        2.08      5.42 o
  -8  11  12        8.64       13.62      3.59 o
  -7  11  12        0.29        1.51      3.03 o
  -6  11  12        0.17       -2.14      4.23 o
  -5  11  12        0.01       -0.14      2.67 o
  -4  11  12       14.46       14.45      3.61 o
  -3  11  12        3.35        8.20      3.30 o
  -2  11  12       36.88       37.97      4.35 o
  -1  11  12        9.64        9.97      4.14 o
   0  11  12      114.20      107.08      6.14 o
  -7  12  12        3.06       -0.78      2.92 o
  -6  12  12       21.92       31.53      3.63 o
  -5  12  12       20.99       17.70      3.93 o
  -4  12  12       24.52       21.57      4.12 o
  -3  12  12        0.13       -3.02      3.02 o
  -2  12  12       10.59       10.99      4.28 o
  -1  12  12        5.29        9.95      6.95 o
   0 -12  13        3.40        7.09      6.87 o
   1 -12  13        0.30        0.74      5.90 o
   2 -12  13       22.85       27.72      5.75 o
   3 -12  13       13.10        8.56      3.67 o
   4 -12  13       23.69       18.93      4.34 o
  -2 -11  13        1.00       -1.28      3.99 o
  -1 -11  13       23.07       24.42      5.48 o
   0 -11  13        4.57        3.57      3.78 o
   1 -11  13       44.39       45.81      5.26 o
   2 -11  13        4.95       -0.58      3.33 o
   3 -11  13       19.03       17.60      4.87 o
   4 -11  13       44.92       57.22      5.51 o
   5 -11  13        5.03        4.09      3.95 o
   6 -11  13        0.68       -0.06      6.98 o
  -4 -10  13        1.41       14.59      7.38 o
  -3 -10  13        0.67        0.65      4.32 o
  -2 -10  13       11.78       14.78      4.70 o
  -1 -10  13        0.62        0.78      7.58 o
   0 -10  13       46.32       38.19      5.96 o
   1 -10  13        8.35        4.39      4.16 o
   2 -10  13       23.71       17.86      3.98 o
   3 -10  13       91.34      101.70     10.10 o
   4 -10  13       12.50       13.73      4.37 o
   5 -10  13        4.45       15.60      4.45 o
   6 -10  13       99.39      101.69      7.22 o
   7 -10  13       26.37       26.35      5.53 o
  -5  -9  13        7.60        4.14      4.69 o
  -4  -9  13        2.53        0.60      4.31 o
  -3  -9  13        9.21       12.31      4.67 o
  -2  -9  13      225.09      234.69     10.86 o
  -1  -9  13       12.59       17.78      7.69 o
   0  -9  13        3.50        2.53      4.00 o
   1  -9  13      490.45      496.65     15.99 o
   2  -9  13       10.75        6.42      3.74 o
   3  -9  13       59.31       51.29      4.58 o
   4  -9  13       29.50       25.62      5.34 o
   5  -9  13        2.23        0.39      3.82 o
   6  -9  13       26.57       23.25      5.09 o
   7  -9  13        0.00        1.60      4.36 o
  -6  -8  13        2.45        0.17      4.72 o
  -5  -8  13       24.36       26.28      5.71 o
  -4  -8  13      142.48      153.37     11.89 o
  -3  -8  13      746.30      765.07     22.03 o
  -2  -8  13      335.59      351.84     16.52 o
  -1  -8  13      319.87      331.77     12.70 o
   0  -8  13       53.28       49.22      5.86 o
   1  -8  13       67.85       66.68      6.39 o
   2  -8  13        0.00       -0.65      3.48 o
   3  -8  13       28.16       34.61      4.31 o
   4  -8  13        1.56       -3.27      3.27 o
   5  -8  13       74.95       63.48      5.05 o
   6  -8  13        0.17       -2.81      4.19 o
   7  -8  13      113.59      118.88      8.16 o
   8  -8  13        0.08        1.21      5.02 o
  -7  -7  13        5.84        4.99      4.36 o
  -6  -7  13       24.63       27.75      7.32 o
  -5  -7  13        0.57        7.72      4.83 o
  -4  -7  13        0.06        7.61      4.58 o
  -3  -7  13       10.19        7.35      4.53 o
  -2  -7  13       20.11       15.88      4.71 o
  -1  -7  13        0.99        5.33      4.15 o
   0  -7  13        0.32       -1.01      3.75 o
   1  -7  13      117.37      106.05      7.40 o
   2  -7  13      128.00      128.78      6.87 o
   3  -7  13      231.85      217.59      7.91 o
   4  -7  13      150.63      145.65      6.99 o
   5  -7  13       17.48       14.31      3.77 o
   6  -7  13       24.54       20.23      5.14 o
   7  -7  13       10.67        7.00      6.24 o
   8  -7  13       42.63       54.13      6.75 o
  -7  -6  13        0.87       -0.55      4.53 o
  -6  -6  13        0.95       -1.03      4.59 o
  -5  -6  13       30.13       40.06      6.13 o
  -4  -6  13       77.48       83.87      7.31 o
  -3  -6  13       21.54       18.20      5.08 o
  -2  -6  13      126.26      128.48      8.09 o
  -1  -6  13      189.87      213.12      7.01 o
   0  -6  13      108.26      102.93      6.24 o
   1  -6  13       15.56       17.32      3.12 o
   2  -6  13       29.13       30.28      3.35 o
   3  -6  13        8.61       10.89      3.92 o
   4  -6  13        9.23        7.19      2.92 o
   5  -6  13        0.65       -3.07      3.07 o
   6  -6  13       51.16       57.98      5.02 o
   7  -6  13        5.72        7.75      4.73 o
   8  -6  13       17.67       17.35      6.42 o
  -8  -5  13       36.87       42.10      6.03 o
  -7  -5  13        9.36       11.41      5.44 o
  -6  -5  13        2.46        7.74      4.80 o
  -5  -5  13        1.23        3.09      4.35 o
  -4  -5  13       15.54       16.67      3.82 o
  -3  -5  13        8.05       13.70      3.64 o
  -2  -5  13        1.57        2.48      2.41 o
  -1  -5  13       13.95       20.67      3.67 o
   0  -5  13       43.04       35.79      3.56 o
   1  -5  13       16.91        6.34      3.71 o
   2  -5  13        5.50        5.29      2.73 o
   3  -5  13      217.04      214.72      6.79 o
   4  -5  13       47.96       40.54      3.69 o
   5  -5  13        0.09       -0.70      3.07 o
   6  -5  13       43.90       36.31      3.99 o
   7  -5  13       11.71       12.53      4.76 o
   8  -5  13        0.98        1.16      6.06 o
  -9  -4  13       26.76       29.54      6.33 o
  -8  -4  13       12.71       10.73      4.73 o
  -7  -4  13       28.34       26.18      5.98 o
  -6  -4  13       36.04       29.69     13.37 o
  -5  -4  13       96.69      107.41      6.33 o
  -4  -4  13        7.76       12.19      3.60 o
  -3  -4  13      148.09      160.07      7.39 o
  -2  -4  13      715.31      660.72     34.60 o
  -1  -4  13      456.63      492.26      8.97 o
   0  -4  13        4.19        5.42      2.43 o
   1  -4  13       70.03       71.35      4.35 o
   2  -4  13        2.94        1.91      2.35 o
   3  -4  13       20.37       15.21      3.18 o
   4  -4  13       21.78        9.29      3.04 o
   5  -4  13      229.93      211.38      7.25 o
   6  -4  13       68.08       63.31      4.71 o
   7  -4  13       10.97        9.30      3.91 o
   8  -4  13        0.59        5.13      4.85 o
  -9  -3  13        1.47        6.97      4.45 o
  -8  -3  13       46.69       42.39      7.95 o
  -7  -3  13       68.41       64.12      5.82 o
  -6  -3  13      207.25      227.91      9.27 o
  -5  -3  13       18.78       28.00      4.31 o
  -4  -3  13        7.84        3.49      3.31 o
  -3  -3  13       22.94       22.23      2.89 o
  -2  -3  13      539.93      549.39     10.57 o
  -1  -3  13      449.02      445.04      8.44 o
   0  -3  13        3.48       -0.28      2.00 o
   1  -3  13       18.00       19.47      2.44 o
   2  -3  13      190.36      174.77      5.20 o
   3  -3  13        3.24        0.92      2.53 o
   4  -3  13      497.54      480.75     10.70 o
   5  -3  13        0.07        1.51      3.02 o
   6  -3  13      126.09      129.08      6.56 o
   7  -3  13       98.66       90.18      6.12 o
   8  -3  13       48.87       48.39      6.63 o
  -9  -2  13       89.99       89.93      7.48 o
  -8  -2  13       43.54       53.17      8.57 o
  -7  -2  13       74.76       63.58      5.89 o
  -6  -2  13       29.46       31.26      3.68 o
  -5  -2  13        0.58       -2.82      3.79 o
  -4  -2  13       23.14       29.16      3.45 o
  -3  -2  13      259.45      267.84      7.05 o
  -2  -2  13       22.81       28.86      2.93 o
  -1  -2  13       86.86       83.82      3.75 o
   0  -2  13       92.52       98.25      3.74 o
   1  -2  13      164.18      169.52      4.99 o
   2  -2  13       73.02       65.01      4.08 o
   3  -2  13      504.21      478.05      9.50 o
   4  -2  13       54.26       64.49      4.04 o
   5  -2  13       76.34       71.41      4.75 o
   6  -2  13      156.17      142.40      7.04 o
   7  -2  13        0.77       -4.58      4.59 o
   8  -2  13        9.48        4.33      7.89 o
 -10  -1  13        0.80        1.99      4.70 o
  -9  -1  13        2.25        2.14      4.06 o
  -8  -1  13        4.19        1.34      4.15 o
  -7  -1  13        7.25        7.38      5.39 o
  -6  -1  13        0.52       -1.98      2.76 o
  -5  -1  13        3.70        4.51      2.95 o
  -4  -1  13        1.32        0.20      2.59 o
  -3  -1  13      182.24      202.87      6.88 o
  -2  -1  13      103.42       97.03      4.42 o
  -1  -1  13      241.44      258.19      6.97 o
   0  -1  13      397.08      393.39      8.00 o
   1  -1  13       41.33       40.27      3.17 o
   2  -1  13       52.08       49.43      3.45 o
   3  -1  13      656.72      646.48     11.49 o
   4  -1  13        9.85        8.45      2.82 o
   5  -1  13       20.73       24.50      4.11 o
   6  -1  13        6.49        5.51      3.53 o
   7  -1  13      118.38      121.34      7.87 o
   8  -1  13        0.61       -4.60      4.60 o
 -10   0  13       22.35       24.18      4.86 o
  -9   0  13       29.42       36.80      5.04 o
  -8   0  13        2.25        3.17      4.02 o
  -7   0  13        4.66        3.02      4.28 o
  -6   0  13        5.84       10.60      2.77 o
  -5   0  13        0.03       -0.27      2.51 o
  -4   0  13        0.74        2.67      2.46 o
  -3   0  13       10.35       10.19      2.59 o
  -2   0  13        7.12        7.55      2.47 o
  -1   0  13        3.58        1.11      2.24 o
   0   0  13        0.42        1.98      1.84 o
   1   0  13        0.94        0.50      1.96 o
   2   0  13       84.97       85.00      4.12 o
   3   0  13        1.55        2.71      2.59 o
   4   0  13       36.82       34.87      3.82 o
   5   0  13       10.05        8.58      3.25 o
   6   0  13        2.94        2.11      3.72 o
   7   0  13        4.04        0.38      4.86 o
   8   0  13        6.97        9.30      9.02 o
 -10   1  13        0.29        1.01      5.65 o
  -9   1  13        0.89       -0.31      3.61 o
  -8   1  13       59.21       67.68      6.22 o
  -7   1  13       87.66       87.71      4.50 o
  -6   1  13        0.14       -2.35      2.35 o
  -5   1  13        1.13        0.83      2.35 o
  -4   1  13        0.03       -3.15      3.15 o
  -3   1  13        1.01       -0.44      2.21 o
  -2   1  13      400.04      381.10      8.70 o
  -1   1  13       11.99       10.07      2.66 o
   0   1  13       67.30       67.21      3.59 o
   1   1  13      303.30      306.29      6.64 o
   2   1  13      406.89      389.56      8.44 o
   3   1  13      284.46      291.28      7.46 o
   4   1  13       58.83       65.81      4.61 o
   5   1  13        4.14        3.43      3.28 o
   6   1  13       40.54       35.60      4.94 o
   7   1  13       37.03       38.19      6.21 o
   8   1  13       10.45       12.26      9.19 o
 -11   2  13       70.83       92.05      8.17 o
 -10   2  13      102.74      101.47      9.81 o
  -9   2  13        7.48        1.64      3.74 o
  -8   2  13      130.01      137.08      6.36 o
  -7   2  13       55.42       67.70      4.20 o
  -6   2  13        2.63        1.66      2.40 o
  -5   2  13        6.99        5.58      2.57 o
  -4   2  13      597.84      601.97     10.69 o
  -3   2  13        2.16        2.88      2.55 o
  -2   2  13       43.50       38.41      3.35 o
  -1   2  13        9.82       15.50      2.60 o
   0   2  13      246.19      235.49      6.15 o
   1   2  13      138.11      127.38      4.47 o
   2   2  13      171.47      151.85      5.42 o
   3   2  13       63.45       66.16      4.59 o
   4   2  13       86.95       80.60      5.06 o
   5   2  13      186.51      190.40      7.78 o
   6   2  13        3.29        5.05      4.15 o
   7   2  13       11.92       19.35      7.55 o
 -11   3  13       46.54       46.54      5.76 o
 -10   3  13       19.87       18.21      4.66 o
  -9   3  13       25.77       19.03      4.43 o
  -8   3  13       40.64       36.23      3.73 o
  -7   3  13       29.54       24.80      3.21 o
  -6   3  13        2.14        3.47      2.49 o
  -5   3  13        4.28        6.94      2.57 o
  -4   3  13       92.63       95.33      4.19 o
  -3   3  13      485.66      494.82      9.40 o
  -2   3  13       15.94       13.85      2.85 o
  -1   3  13        8.26        4.11      2.32 o
   0   3  13      246.59      243.85      6.36 o
   1   3  13        4.11        3.49      3.38 o
   2   3  13      279.19      269.35      7.76 o
   3   3  13       99.01       88.55      4.93 o
   4   3  13      171.33      158.84      6.58 o
   5   3  13        3.47        2.38      3.80 o
   6   3  13      190.36      198.23     14.07 o
   7   3  13        1.32        6.92      6.58 o
 -11   4  13       15.76        7.21      7.52 o
 -10   4  13        4.18        4.04      4.68 o
  -9   4  13       50.44       53.70      4.58 o
  -8   4  13        4.61        9.75      2.80 o
  -7   4  13       12.24       18.64      3.05 o
  -6   4  13      256.84      264.03      6.87 o
  -5   4  13       38.33       42.57      3.42 o
  -4   4  13      876.01      873.74     13.95 o
  -3   4  13      100.37      110.62      4.51 o
  -2   4  13        0.07        1.38      2.11 o
  -1   4  13      176.42      169.10      6.95 o
   0   4  13        0.01        2.15      2.52 o
   1   4  13       25.56       13.40      3.05 o
   2   4  13       25.87       17.01      3.24 o
   3   4  13       81.69       71.54      4.64 o
   4   4  13       34.11       25.96      4.47 o
   5   4  13        1.19        1.50      4.40 o
   6   4  13        4.07        3.34      4.99 o
 -11   5  13        9.18       16.27      6.24 o
 -10   5  13       23.20       17.46      4.34 o
  -9   5  13        1.54       -0.86      2.54 o
  -8   5  13       58.79       55.55      3.99 o
  -7   5  13       41.99       39.93      4.54 o
  -6   5  13       81.12       82.22      4.71 o
  -5   5  13       19.85       19.07      3.00 o
  -4   5  13       83.82       89.28      4.25 o
  -3   5  13        0.83       -1.48      2.39 o
  -2   5  13        7.53       11.22      2.55 o
  -1   5  13       88.07       79.72      4.80 o
   0   5  13       77.10       84.49      4.67 o
   1   5  13      113.09      107.03      4.66 o
   2   5  13        7.90        4.83      3.85 o
   3   5  13        5.92        5.48      3.54 o
   4   5  13       38.61       38.83      4.92 o
   5   5  13        3.43       -3.68      4.08 o
   6   5  13        0.31       -2.05      4.81 o
 -11   6  13        3.02        0.28      7.95 o
 -10   6  13       39.39       47.48      4.99 o
  -9   6  13        4.83        2.63      3.06 o
  -8   6  13       27.45       32.42      5.14 o
  -7   6  13        0.04       -0.23      2.90 o
  -6   6  13        4.92        1.72      2.54 o
  -5   6  13      130.04      128.73      4.93 o
  -4   6  13       65.04       70.17      3.89 o
  -3   6  13       87.59       88.08      5.08 o
  -2   6  13        3.12        0.73      2.36 o
  -1   6  13        1.52        3.15      2.43 o
   0   6  13       70.24       68.37      4.42 o
   1   6  13       28.31       24.77      3.30 o
   2   6  13        4.57       -2.27      2.83 o
   3   6  13        0.38       -1.21      3.05 o
   4   6  13        0.03        0.47      4.50 o
   5   6  13       41.80       41.76      5.60 o
 -10   7  13        7.08        8.12      5.07 o
  -9   7  13       23.30       17.36      3.45 o
  -8   7  13      189.46      204.67      6.71 o
  -7   7  13        5.27        5.07      3.21 o
  -6   7  13       34.10       27.88      3.70 o
  -5   7  13       94.41       97.20      5.02 o
  -4   7  13       75.56       76.80      4.62 o
  -3   7  13       22.18       20.05      3.36 o
  -2   7  13        5.43       12.15      3.03 o
  -1   7  13      288.11      252.62      7.63 o
   0   7  13       33.55       32.02      3.77 o
   1   7  13        0.38       -2.19      2.60 o
   2   7  13        9.11        7.43      3.29 o
   3   7  13        2.33        2.55      3.72 o
   4   7  13       69.16       84.63      6.36 o
 -10   8  13        1.13        3.23      3.34 o
  -9   8  13       78.56       86.01      5.05 o
  -8   8  13       42.75       49.06      4.04 o
  -7   8  13     1118.87     1157.26     22.48 o
  -6   8  13       32.31       39.88      4.04 o
  -5   8  13      105.59      108.49      5.29 o
  -4   8  13      195.28      208.21      7.03 o
  -3   8  13      360.04      354.21     10.30 o
  -2   8  13        9.84        4.27      2.84 o
  -1   8  13       64.32       47.80      5.69 o
   0   8  13       51.21       46.79      3.82 o
   1   8  13       75.25       71.38      4.88 o
   2   8  13      121.00      102.08      5.74 o
   3   8  13       23.92       20.91      5.00 o
  -9   9  13       11.43       10.65      3.46 o
  -8   9  13       66.56       76.83      4.63 o
  -7   9  13       82.26       89.43      4.74 o
  -6   9  13       24.40       16.91      3.49 o
  -5   9  13       23.68       23.55      3.53 o
  -4   9  13      458.38      457.89     10.64 o
  -3   9  13        2.05        2.08      2.92 o
  -2   9  13       82.56       75.69      4.64 o
  -1   9  13       17.53       15.91      3.29 o
   0   9  13        0.06       -2.81      2.81 o
   1   9  13        7.70       14.77      4.73 o
   2   9  13       29.85       22.83      5.15 o
  -9  10  13        6.91        7.30      3.60 o
  -8  10  13        0.06       -2.22      3.13 o
  -7  10  13       29.86       31.40      4.00 o
  -6  10  13       43.57       55.76      4.38 o
  -5  10  13      122.58      108.32      6.10 o
  -4  10  13       40.48       38.26      4.44 o
  -3  10  13       10.95       15.23      3.71 o
  -2  10  13       45.82       42.30      4.60 o
  -1  10  13        5.03       -2.38      3.20 o
   0  10  13       83.86       79.32      5.21 o
   1  10  13       79.46       69.79     10.00 o
  -8  11  13       26.57       23.72      5.11 o
  -7  11  13        7.03        6.99      3.42 o
  -6  11  13        3.55        2.76      3.02 o
  -5  11  13        8.87       11.61      3.20 o
  -4  11  13        1.19       -3.28      3.28 o
  -3  11  13       84.21       86.10      5.85 o
  -2  11  13       46.80       49.72      5.10 o
  -1  11  13        6.48        5.56      4.22 o
   0  11  13       13.45        4.96      4.97 o
  -6  12  13        2.76       -2.08      3.86 o
  -5  12  13        0.11        1.18      3.22 o
  -4  12  13       76.31       85.97      5.87 o
  -3  12  13        0.15       -2.49      4.83 o
  -1 -11  14       42.70       25.98      4.95 o
   0 -11  14       17.48       11.41      4.82 o
   1 -11  14        1.64        1.55      4.10 o
   2 -11  14       65.39       80.61      8.14 o
   3 -11  14       22.58       12.25      7.05 o
   4 -11  14        0.12        4.26      4.08 o
  -3 -10  14        0.08        2.22      5.19 o
  -2 -10  14       28.76       31.08      5.53 o
  -1 -10  14       91.88       84.60      7.01 o
   0 -10  14       16.88       22.57      8.06 o
   1 -10  14       74.46       80.43      9.76 o
   2 -10  14        2.16       11.68      3.99 o
   3 -10  14       17.69       20.36      7.10 o
   4 -10  14        0.26       -3.76      3.76 o
   5 -10  14        1.78        2.36      4.12 o
   6 -10  14       51.16       56.47      6.40 o
  -4  -9  14       59.12       68.76      7.33 o
  -3  -9  14       81.93       98.39      8.06 o
  -2  -9  14        6.32       -1.72      4.25 o
  -1  -9  14        3.28        1.04      4.15 o
   0  -9  14        1.61       -0.72      7.52 o
   1  -9  14       11.23        9.96      4.74 o
   2  -9  14        4.17        0.69      3.59 o
   3  -9  14        0.20       -2.75      5.74 o
   4  -9  14        3.07        4.30      3.83 o
   5  -9  14       33.92       34.32      5.44 o
   6  -9  14       24.81       18.05      5.17 o
   7  -9  14       20.58       16.64     10.59 o
  -5  -8  14       42.33       40.59      6.42 o
  -4  -8  14       20.48       22.36      9.93 o
  -3  -8  14       82.36       92.56      7.60 o
  -2  -8  14       13.01        8.19      5.19 o
  -1  -8  14      291.88      274.96     12.10 o
   0  -8  14      126.15      134.14     11.52 o
   1  -8  14       61.61       55.88      6.47 o
   2  -8  14      383.47      365.96     11.77 o
   3  -8  14      179.43      162.53      7.13 o
   4  -8  14        4.94       -3.48      3.48 o
   5  -8  14       52.11       41.02      7.65 o
   6  -8  14        9.26       -1.19      4.48 o
   7  -8  14       12.63       18.27      5.27 o
  -6  -7  14       11.83        8.92      5.68 o
  -5  -7  14        2.15        3.49      4.58 o
  -4  -7  14      269.67      313.57     23.53 o
  -3  -7  14       60.05       62.49      6.79 o
  -2  -7  14      231.98      233.91     11.14 o
  -1  -7  14      634.32      615.12     18.96 o
   0  -7  14       26.26       24.52      6.81 o
   1  -7  14      247.06      240.38     11.49 o
   2  -7  14       43.52       34.47      4.25 o
   3  -7  14       52.59       50.08      6.90 o
   4  -7  14        4.65        2.84      3.53 o
   5  -7  14        6.38        2.14      3.64 o
   6  -7  14       29.77       38.50      5.76 o
   7  -7  14        1.56        4.57      5.15 o
  -7  -6  14       14.40        1.81      5.22 o
  -6  -6  14        1.84       -1.61      4.94 o
  -5  -6  14        8.17       13.96      5.12 o
  -4  -6  14      143.17      147.84      9.26 o
  -3  -6  14       11.14       10.23      4.66 o
  -2  -6  14        0.32        0.88      4.25 o
  -1  -6  14       56.42       61.90      6.48 o
   0  -6  14      140.66      146.02      7.03 o
   1  -6  14        0.23       -2.05      3.04 o
   2  -6  14       19.70       22.33      3.34 o
   3  -6  14      164.65      173.99      7.33 o
   4  -6  14       36.05       36.51      5.68 o
   5  -6  14        8.22        3.66      3.53 o
   6  -6  14        0.88       -1.14      3.32 o
   7  -6  14        1.87        3.70      6.09 o
   8  -6  14        4.48        4.51      6.40 o
  -8  -5  14        3.34        9.75      5.83 o
  -7  -5  14       24.67       13.79      5.56 o
  -6  -5  14        1.92       -0.35      4.69 o
  -5  -5  14        2.43        6.09      6.39 o
  -4  -5  14        1.62        1.45      4.19 o
  -3  -5  14       27.13       26.01      4.09 o
  -2  -5  14      154.96      164.29      9.16 o
  -1  -5  14      591.46      597.23     14.90 o
   0  -5  14       68.57       76.33      5.48 o
   1  -5  14       90.22       98.81      5.67 o
   2  -5  14        0.01       -2.86      3.44 o
   3  -5  14        6.32        5.51      2.93 o
   4  -5  14      147.74      153.54      6.86 o
   5  -5  14       11.81       14.60      3.48 o
   6  -5  14       19.11       16.04      4.69 o
   7  -5  14       66.73       90.02      9.35 o
   8  -5  14        0.87        1.38      6.61 o
  -8  -4  14       12.09        7.62      5.70 o
  -7  -4  14        6.06        4.83      4.83 o
  -6  -4  14       24.83       24.56      9.90 o
  -5  -4  14        1.88        1.05      3.34 o
  -4  -4  14      580.52      585.01     15.14 o
  -3  -4  14        6.55        3.39      3.48 o
  -2  -4  14      961.01      983.37     21.26 o
  -1  -4  14      136.38      123.19      5.64 o
   0  -4  14       45.72       39.34      4.22 o
   1  -4  14       39.93       31.95      3.58 o
   2  -4  14        0.12       -2.30      2.63 o
   3  -4  14       37.78       29.78      3.57 o
   4  -4  14      205.97      194.55      6.95 o
   5  -4  14      215.95      205.44      7.39 o
   6  -4  14       59.19       42.04      4.44 o
   7  -4  14      151.39      147.57      8.18 o
   8  -4  14       11.30       13.38      6.96 o
  -9  -3  14        0.00       -3.37      4.40 o
  -8  -3  14        2.02        3.78      8.17 o
  -7  -3  14       11.88        6.20      5.25 o
  -6  -3  14        1.24       -0.84      3.67 o
  -5  -3  14      190.36      205.39      8.65 o
  -4  -3  14       99.24       99.36      8.64 o
  -3  -3  14      106.42      112.05      6.36 o
  -2  -3  14        3.00        5.95      3.47 o
  -1  -3  14        0.03        0.96      2.39 o
   0  -3  14      121.75      125.04      5.27 o
   1  -3  14      502.36      503.30     10.86 o
   2  -3  14      875.90      893.98     15.93 o
   3  -3  14       72.99       69.70      4.65 o
   4  -3  14       20.84       10.38      3.32 o
   5  -3  14      538.66      561.14     12.30 o
   6  -3  14        0.39       -1.58      3.69 o
   7  -3  14        1.39        1.19      3.93 o
   8  -3  14        6.03       13.40      6.43 o
  -9  -2  14        0.29        0.96      4.30 o
  -8  -2  14       49.29       42.38      5.61 o
  -7  -2  14       28.60       25.69      4.97 o
  -6  -2  14       81.55       92.56      7.29 o
  -5  -2  14      201.01      192.77      8.45 o
  -4  -2  14        2.31        0.13      3.43 o
  -3  -2  14       88.70       94.14      5.01 o
  -2  -2  14       17.49       23.02      3.41 o
  -1  -2  14     1295.59     1298.00     18.71 o
   0  -2  14       37.58       38.20      3.30 o
   1  -2  14     2165.10     2157.71     28.60 o
   2  -2  14       92.39       79.05      4.25 o
   3  -2  14      529.35      519.49     13.73 o
   4  -2  14      285.43      286.01     11.04 o
   5  -2  14        1.83       -1.53      3.32 o
   6  -2  14       10.95        7.62      3.98 o
   7  -2  14       19.70        8.65      5.23 o
   8  -2  14        2.70       -2.34     10.52 o
  -9  -1  14        5.65        5.55      4.14 o
  -8  -1  14        5.08       13.13      4.45 o
  -7  -1  14       17.46        2.16      7.52 o
  -6  -1  14       22.56       23.03      3.66 o
  -5  -1  14       63.76       81.01      9.65 o
  -4  -1  14        1.24       -0.06      2.72 o
  -3  -1  14      277.27      293.97     11.20 o
  -2  -1  14      158.02      158.90      5.82 o
  -1  -1  14       73.07       76.56      4.29 o
   0  -1  14        0.12        3.88      2.13 o
   1  -1  14       78.34       74.23      4.01 o
   2  -1  14       46.99       49.96      3.69 o
   3  -1  14        1.48        0.50      3.38 o
   4  -1  14       61.49       61.32      5.19 o
   5  -1  14        0.24       -1.16      3.28 o
   6  -1  14       30.53       32.07      4.71 o
   7  -1  14        9.59       11.52      4.47 o
   8  -1  14       48.67       77.38     10.10 o
 -10   0  14        2.25        4.47      4.29 o
  -9   0  14        3.83        2.57      3.94 o
  -8   0  14        9.15        2.06      4.13 o
  -7   0  14      491.57      445.24     17.51 o
  -6   0  14      696.99      658.43     14.09 o
  -5   0  14      120.79      119.47      6.00 o
  -4   0  14      125.33      126.44      5.79 o
  -3   0  14       57.86       63.37      4.14 o
  -2   0  14      100.58       90.38      4.48 o
  -1   0  14      133.75      117.10      4.98 o
   0   0  14       30.09       27.85      2.81 o
   1   0  14      675.59      692.90     12.08 o
   2   0  14      138.30      144.31      5.33 o
   3   0  14        2.93       -0.12      2.60 o
   4   0  14      112.48      111.80      6.68 o
   5   0  14        2.47       -2.71      3.57 o
   6   0  14      111.15      119.83      7.05 o
   7   0  14      186.70      217.14     12.63 o
 -10   1  14       54.27       71.00      8.97 o
  -9   1  14       13.70       12.09      4.68 o
  -8   1  14        3.90        2.84      4.95 o
  -7   1  14       10.26       14.09      3.61 o
  -6   1  14       21.03       23.42      3.27 o
  -5   1  14       57.83       65.97      3.94 o
  -4   1  14      231.22      240.33      7.27 o
  -3   1  14        7.47        6.90      2.89 o
  -2   1  14      242.13      263.90      8.13 o
  -1   1  14        5.19        6.80      2.43 o
   0   1  14       36.35       30.20      2.89 o
   1   1  14       82.61       76.85      3.78 o
   2   1  14       81.51       86.97      4.48 o
   3   1  14      163.71      159.81      6.27 o
   4   1  14       19.43       16.71      3.74 o
   5   1  14        0.63       -1.70      3.45 o
   6   1  14        0.13        0.91      3.83 o
   7   1  14       22.48       21.55      7.24 o
 -10   2  14        1.89        0.65      4.01 o
  -9   2  14       83.13       79.20      6.98 o
  -8   2  14       51.19       54.03      5.94 o
  -7   2  14       98.31       88.74      4.76 o
  -6   2  14       32.00       31.38      3.25 o
  -5   2  14       30.78       29.53      3.21 o
  -4   2  14      116.61      120.48      4.81 o
  -3   2  14      266.86      288.59      7.91 o
  -2   2  14     1717.01     1648.72     25.01 o
  -1   2  14       85.76       92.79      5.19 o
   0   2  14     1590.81     1564.99     21.99 o
   1   2  14      740.17      714.34     12.54 o
   2   2  14      160.12      163.85      6.34 o
   3   2  14      385.75      378.86      9.77 o
   4   2  14      121.33      121.27      5.96 o
   5   2  14        6.12        2.86      3.57 o
   6   2  14       22.98       21.65      5.60 o
   7   2  14        8.56        7.93      6.56 o
 -10   3  14       10.82       11.61      4.49 o
  -9   3  14        2.33        1.87      3.72 o
  -8   3  14       12.78       11.73      4.25 o
  -7   3  14        1.42       -2.15      2.50 o
  -6   3  14       96.53       82.28      4.33 o
  -5   3  14      308.51      307.68      7.57 o
  -4   3  14       15.30       22.00      3.17 o
  -3   3  14        3.48       -0.74      2.67 o
  -2   3  14      123.88      120.92      4.69 o
  -1   3  14      170.52      178.74      7.29 o
   0   3  14      816.37      798.19     16.29 o
   1   3  14       11.11        8.98      2.83 o
   2   3  14       23.93       14.83      3.37 o
   3   3  14      668.23      634.82     13.32 o
   4   3  14       20.33       10.43      3.65 o
   5   3  14        0.32        3.16      3.91 o
   6   3  14       48.81       58.29     13.71 o
 -10   4  14        2.22       -2.81      3.95 o
  -9   4  14        0.04        0.75      3.22 o
  -8   4  14       27.20       31.44      3.48 o
  -7   4  14        0.11        1.54      2.62 o
  -6   4  14      392.72      404.16      8.88 o
  -5   4  14      475.83      475.62      9.66 o
  -4   4  14      226.24      223.05      6.76 o
  -3   4  14      681.75      695.06     12.19 o
  -2   4  14       17.15       18.65      2.95 o
  -1   4  14        3.52       -0.80      2.56 o
   0   4  14        3.25        2.25      2.78 o
   1   4  14       17.66       12.84      2.91 o
   2   4  14       22.00       21.85      3.57 o
   3   4  14      192.33      177.58      7.72 o
   4   4  14        0.78        4.97      3.71 o
   5   4  14        8.92        4.13      3.95 o
   6   4  14       13.31       20.97      7.34 o
 -10   5  14        9.08        4.41      4.49 o
  -9   5  14        0.22       -2.51      2.97 o
  -8   5  14       49.44       45.16      4.82 o
  -7   5  14       32.65       36.48      3.58 o
  -6   5  14        0.51       -2.38      2.38 o
  -5   5  14       65.62       74.83      4.79 o
  -4   5  14      792.89      800.57     13.44 o
  -3   5  14        0.80       -1.59      2.43 o
  -2   5  14      195.85      199.47      7.91 o
  -1   5  14       25.60       25.59      3.23 o
   0   5  14        3.46        5.64      2.70 o
   1   5  14       28.18       26.60      3.61 o
   2   5  14       17.55       11.86      3.68 o
   3   5  14       11.20        9.39      3.88 o
   4   5  14       88.94      102.69      6.76 o
   5   5  14        2.89        7.64      5.08 o
 -10   6  14       16.20       16.02      4.09 o
  -9   6  14        8.08       10.48      3.32 o
  -8   6  14        2.79       -1.64      3.13 o
  -7   6  14      210.82      217.88      7.59 o
  -6   6  14        0.51        4.84      3.07 o
  -5   6  14        4.72        4.31      2.97 o
  -4   6  14        0.13       -2.07      2.46 o
  -3   6  14       66.68       61.32      3.84 o
  -2   6  14        6.76        5.52      2.95 o
  -1   6  14      120.56      120.45      5.51 o
   0   6  14      108.64      113.50      8.36 o
   1   6  14        0.00       -2.05      2.69 o
   2   6  14        2.38       -2.25      4.13 o
   3   6  14       28.59       26.79      4.29 o
   4   6  14        1.16       -3.75      3.93 o
 -10   7  14        0.89       -2.51      3.41 o
  -9   7  14        7.26        8.93      3.38 o
  -8   7  14       74.47       80.26      5.36 o
  -7   7  14        1.66        4.75      3.42 o
  -6   7  14      233.42      254.96      7.97 o
  -5   7  14      248.77      254.81      7.86 o
  -4   7  14      255.44      273.29      8.17 o
  -3   7  14      193.12      189.64      6.85 o
  -2   7  14       31.44       36.24      3.90 o
  -1   7  14      206.63      213.16      8.81 o
   0   7  14        0.13       -0.13      2.58 o
   1   7  14        3.10        1.70      3.18 o
   2   7  14       11.20        6.88      3.47 o
   3   7  14       10.62        9.92      3.86 o
   4   7  14        2.42        0.45      4.40 o
  -9   8  14      135.18      141.36      6.08 o
  -8   8  14        0.31       -2.96      2.96 o
  -7   8  14      307.55      325.54      9.45 o
  -6   8  14      215.63      236.11      7.93 o
  -5   8  14      146.92      137.93      6.08 o
  -4   8  14      166.73      170.27      6.62 o
  -3   8  14      164.78      165.25      6.50 o
  -2   8  14        0.00       -1.14      2.84 o
  -1   8  14      232.18      219.77      7.59 o
   0   8  14       33.09       28.91      3.53 o
   1   8  14       11.00        4.97      3.23 o
   2   8  14        0.14       -3.31      3.31 o
   3   8  14        3.19        3.56      6.14 o
  -9   9  14       41.16       35.98      4.19 o
  -8   9  14       42.53       48.42      4.25 o
  -7   9  14        0.00        5.57      3.31 o
  -6   9  14        9.84        4.51      3.28 o
  -5   9  14       28.27       28.64      3.90 o
  -4   9  14      115.90      121.22      5.81 o
  -3   9  14        2.55       -2.81      2.81 o
  -2   9  14       21.14       20.12      3.63 o
  -1   9  14        3.70        2.18      3.42 o
   0   9  14       66.86       79.71      5.26 o
   1   9  14       52.20       40.62      5.09 o
   2   9  14        0.00        1.42      4.85 o
  -8  10  14        1.77       -0.99      3.57 o
  -7  10  14       51.61       59.95      4.81 o
  -6  10  14        8.97        4.89      4.08 o
  -5  10  14       41.27       47.26      4.95 o
  -4  10  14       14.06       18.33      4.17 o
  -3  10  14        3.51       -0.43      4.69 o
  -2  10  14        4.52        2.82      3.35 o
  -1  10  14       13.19       11.21      5.11 o
   0  10  14       14.59       23.47      4.11 o
  -7  11  14       29.71       37.13      5.70 o
  -6  11  14        3.01        0.79      3.23 o
  -5  11  14        0.08        2.69      3.75 o
  -4  11  14       53.37       64.31      5.55 o
  -3  11  14        0.26       -0.06      3.44 o
  -2  11  14        1.38        8.42      5.12 o
   1 -11  15       20.04       28.15      8.63 o
   2 -11  15        0.26        0.45      3.77 o
  -2 -10  15        3.47       -1.54      6.78 o
  -1 -10  15        3.80        2.03      4.65 o
   0 -10  15       59.06       75.21      7.24 o
   1 -10  15        4.47        3.52      6.67 o
   2 -10  15        3.53       -3.11      3.67 o
   3 -10  15       80.32       71.87      5.58 o
   4 -10  15       17.62       15.64      4.80 o
   5 -10  15       40.11       21.91      9.48 o
  -3  -9  15       68.39       80.29     18.02 o
  -2  -9  15       39.26       47.94     14.08 o
  -1  -9  15       61.94       76.54      7.34 o
   0  -9  15       64.49       62.26     11.32 o
   1  -9  15        2.44        1.47      4.54 o
   2  -9  15       30.06       32.75      4.96 o
   3  -9  15        2.52        2.61      5.94 o
   4  -9  15       63.17       78.47      6.77 o
   5  -9  15        0.67        4.32      4.57 o
   6  -9  15        7.30       12.01      8.37 o
  -5  -8  15        8.33        9.51      5.29 o
  -4  -8  15        7.26        9.84      4.76 o
  -3  -8  15       98.58      111.11      9.73 o
  -2  -8  15        3.27       -0.09      4.35 o
  -1  -8  15        0.70       -0.66      7.75 o
   0  -8  15        3.66        5.89      6.90 o
   1  -8  15       34.66       41.16      9.62 o
   2  -8  15        6.59        3.88      3.72 o
   3  -8  15      370.69      348.54     10.62 o
   4  -8  15      128.03      129.19      8.09 o
   5  -8  15       21.82       24.20      5.47 o
   6  -8  15        0.62        7.13      4.92 o
  -6  -7  15       35.00       34.57      9.99 o
  -5  -7  15        3.31        0.91      4.78 o
  -4  -7  15       40.24       48.57     12.54 o
  -3  -7  15       15.29       13.60      9.59 o
  -2  -7  15       55.77       52.56      7.95 o
  -1  -7  15       25.93       30.14      5.68 o
   0  -7  15       87.58       89.80     11.38 o
   1  -7  15       77.94       69.15      7.17 o
   2  -7  15      149.15      139.08      8.51 o
   3  -7  15        0.24       -3.48      3.48 o
   4  -7  15        4.70        4.04      3.78 o
   5  -7  15       14.30       18.42      4.63 o
   6  -7  15       50.63       48.06      6.51 o
   7  -7  15       36.58       44.76      6.70 o
  -6  -6  15        0.47        3.33      4.98 o
  -5  -6  15       52.10       46.60      7.12 o
  -4  -6  15        7.89        5.71     10.27 o
  -3  -6  15      239.95      244.31     12.01 o
  -2  -6  15      375.83      369.54     14.41 o
  -1  -6  15       24.53       18.79      5.42 o
   0  -6  15       44.82       37.21      5.98 o
   1  -6  15       42.31       36.46      5.24 o
   2  -6  15       25.37       23.50      5.69 o
   3  -6  15      111.00      103.71      6.18 o
   4  -6  15       21.55       25.64      4.49 o
   5  -6  15        1.53       -2.01      3.62 o
   6  -6  15       19.86       29.79      5.92 o
   7  -6  15        0.98       -4.06      5.73 o
  -7  -5  15       18.23       19.56      6.05 o
  -6  -5  15        0.02       -2.12      5.36 o
  -5  -5  15        0.83       -2.74      4.50 o
  -4  -5  15       11.70        5.26      4.78 o
  -3  -5  15       24.95       27.39      5.60 o
  -2  -5  15        9.33       15.52      3.37 o
  -1  -5  15        4.30        1.85      5.07 o
   0  -5  15       57.79       57.84      4.67 o
   1  -5  15       58.61       61.13      6.01 o
   2  -5  15       63.53       60.98      4.90 o
   3  -5  15       48.89       36.87      4.45 o
   4  -5  15       56.00       66.49      5.49 o
   5  -5  15        4.86        2.37      3.75 o
   6  -5  15        2.57       -1.87      3.69 o
   7  -5  15        2.99       -4.84      9.11 o
  -8  -4  15       10.70       12.78      5.85 o
  -7  -4  15        1.01        1.94      5.10 o
  -6  -4  15       13.38       24.73      5.92 o
  -5  -4  15        0.05        0.48      6.39 o
  -4  -4  15       45.99       40.47      5.91 o
  -3  -4  15      229.08      223.92     13.92 o
  -2  -4  15       35.31       44.32      4.23 o
  -1  -4  15     1064.94     1072.36     25.27 o
   0  -4  15       66.88       59.86      4.99 o
   1  -4  15        0.72        2.47      2.90 o
   2  -4  15      120.79      115.13      5.40 o
   3  -4  15      122.34      114.48      5.61 o
   4  -4  15      120.12      124.03      5.91 o
   5  -4  15      124.36      101.80      6.18 o
   6  -4  15        5.56        0.62      3.75 o
   7  -4  15       11.56       21.97      7.04 o
  -8  -3  15        5.77        8.58      5.70 o
  -7  -3  15        7.54        6.65      5.28 o
  -6  -3  15       14.40       19.35      4.42 o
  -5  -3  15        1.42       -1.78      3.53 o
  -4  -3  15       50.35       43.00      5.09 o
  -3  -3  15        3.91        0.43      3.90 o
  -2  -3  15      356.13      357.48     11.32 o
  -1  -3  15       19.93       17.90      3.28 o
   0  -3  15      129.11      122.04      6.04 o
   1  -3  15      329.09      348.71      9.24 o
   2  -3  15      301.60      302.29      8.66 o
   3  -3  15      173.98      156.31      6.31 o
   4  -3  15       14.93       14.45      3.58 o
   5  -3  15      114.21       92.30      6.19 o
   6  -3  15        0.24        2.36      3.80 o
   7  -3  15       55.77       62.67      5.91 o
  -9  -2  15        3.93       -4.45      4.45 o
  -8  -2  15        4.23        6.24      5.47 o
  -7  -2  15       88.75       94.55      7.08 o
  -6  -2  15       86.47       90.17      5.47 o
  -5  -2  15       12.61       10.59      4.13 o
  -4  -2  15        4.27       -1.94      3.75 o
  -3  -2  15       21.39       23.90      4.39 o
  -2  -2  15      190.86      183.93      7.69 o
  -1  -2  15      669.87      713.60     13.74 o
   0  -2  15      566.71      527.57     11.35 o
   1  -2  15      969.33     1001.41     17.54 o
   2  -2  15       49.14       50.39      4.28 o
   3  -2  15        1.73        0.16      2.85 o
   4  -2  15        0.03        1.07      3.51 o
   5  -2  15       66.36       57.81      5.35 o
   6  -2  15        4.66        4.02      4.08 o
   7  -2  15        2.42        0.56      4.47 o
  -9  -1  15        1.65       -2.18      5.03 o
  -8  -1  15        0.64        0.97      5.07 o
  -7  -1  15       53.84       59.56      6.16 o
  -6  -1  15        2.63       -1.31      3.07 o
  -5  -1  15      129.59      116.95      7.03 o
  -4  -1  15       17.38       24.74      6.57 o
  -3  -1  15      389.46      374.08      9.28 o
  -2  -1  15       55.55       70.55      4.43 o
  -1  -1  15     1195.26     1190.76     22.44 o
   0  -1  15      163.89      156.63      5.56 o
   1  -1  15       67.19       63.97      4.11 o
   2  -1  15       59.76       47.59      3.73 o
   3  -1  15      121.20      124.85      7.84 o
   4  -1  15       43.62       48.67      5.09 o
   5  -1  15       25.01       32.33      4.83 o
   6  -1  15      121.06      127.94      7.33 o
   7  -1  15       68.29       74.86      6.54 o
  -9   0  15        0.00        2.16      4.59 o
  -8   0  15       28.94       36.62      5.78 o
  -7   0  15       11.51       13.66      4.13 o
  -6   0  15        0.65        0.19      3.29 o
  -5   0  15        7.23        5.20      4.09 o
  -4   0  15       16.39       18.42      3.35 o
  -3   0  15       23.86       20.98      3.45 o
  -2   0  15        4.87        2.35      2.85 o
  -1   0  15       26.07       25.41      3.44 o
   0   0  15       23.06       27.71      3.03 o
   1   0  15       25.15       28.78      3.41 o
   2   0  15        3.02        2.88      3.00 o
   3   0  15       15.87       14.04      4.06 o
   4   0  15        1.54        2.73      3.60 o
   5   0  15       36.31       35.61      5.46 o
   6   0  15        2.65        5.23      4.25 o
   7   0  15       21.99       23.99      5.26 o
 -10   1  15        7.58        8.39      4.57 o
  -9   1  15        0.38        0.28      4.52 o
  -8   1  15        6.19        6.65      4.59 o
  -7   1  15       24.71       31.06      4.12 o
  -6   1  15       36.62       41.33      4.39 o
  -5   1  15       63.20       59.46      5.52 o
  -4   1  15      385.95      385.17      9.56 o
  -3   1  15      200.15      180.82      6.55 o
  -2   1  15      765.99      769.74     14.39 o
  -1   1  15      819.64      809.37     13.62 o
   0   1  15       16.50       13.76      2.78 o
   1   1  15        2.73       -0.89      2.91 o
   2   1  15      106.75       93.52      5.14 o
   3   1  15       19.13       11.79      3.97 o
   4   1  15       27.45       31.83      4.68 o
   5   1  15       19.24       22.31      4.59 o
   6   1  15       31.30       36.23      5.55 o
 -10   2  15        3.72       -3.19      4.30 o
  -9   2  15        0.17        1.56      4.71 o
  -8   2  15       38.42       37.47      4.38 o
  -7   2  15      115.75      119.37      5.65 o
  -6   2  15       41.01       35.83      3.61 o
  -5   2  15        1.00       -1.30      2.56 o
  -4   2  15       72.31       82.61      4.38 o
  -3   2  15      298.00      294.20      8.26 o
  -2   2  15      377.79      405.88     10.66 o
  -1   2  15     1639.44     1591.44     24.78 o
   0   2  15      254.93      274.35      7.45 o
   1   2  15      316.86      339.27      8.29 o
   2   2  15      126.87      124.11      5.85 o
   3   2  15       10.81        3.15      3.41 o
   4   2  15      159.85      140.33      6.48 o
   5   2  15       63.76       74.28      7.16 o
   6   2  15        1.41        0.68      4.97 o
 -10   3  15       12.18        9.22      4.21 o
  -9   3  15        0.04       -1.63      3.85 o
  -8   3  15        9.24       12.55      3.51 o
  -7   3  15        0.17       -0.79      2.66 o
  -6   3  15       38.36       44.24      4.01 o
  -5   3  15       15.55        8.60      3.51 o
  -4   3  15      509.37      508.03     10.21 o
  -3   3  15      308.24      316.35      8.51 o
  -2   3  15       29.00       31.30      3.74 o
  -1   3  15       98.37      112.93      7.06 o
   0   3  15      190.44      175.12      5.95 o
   1   3  15       16.59       18.05      3.08 o
   2   3  15      101.28       89.89      5.29 o
   3   3  15       12.27        7.58      3.64 o
   4   3  15       22.78       11.16      4.29 o
   5   3  15       12.78        9.62      6.86 o
   6   3  15        3.86        7.61      9.93 o
 -10   4  15       25.60       43.77      6.11 o
  -9   4  15        3.58        4.91      3.38 o
  -8   4  15      142.96      131.14      6.08 o
  -7   4  15        0.31        3.29      2.83 o
  -6   4  15       25.85       21.68      3.81 o
  -5   4  15      244.37      234.86      6.90 o
  -4   4  15      352.68      348.89      9.69 o
  -3   4  15      726.92      750.51     13.89 o
  -2   4  15      249.69      239.31      7.40 o
  -1   4  15        7.26        6.94      3.29 o
   0   4  15       93.83       84.39      4.34 o
   1   4  15       49.67       40.78      3.67 o
   2   4  15       53.80       53.96      5.22 o
   3   4  15       56.53       53.50      5.30 o
   4   4  15        0.03       -3.68      3.69 o
   5   4  15        0.11       -0.14      4.19 o
 -10   5  15       23.16       25.81      5.36 o
  -9   5  15        0.15       -1.91      3.81 o
  -8   5  15       13.28        9.38      4.21 o
  -7   5  15       43.18       43.50      3.99 o
  -6   5  15        7.67        4.82      2.82 o
  -5   5  15        1.31        4.34      2.75 o
  -4   5  15       18.92       22.35      3.63 o
  -3   5  15      126.33      131.19      5.17 o
  -2   5  15       96.50       99.00      4.68 o
  -1   5  15       90.80       85.55      4.48 o
   0   5  15        1.08        2.19      2.84 o
   1   5  15       42.20       36.06      6.59 o
   2   5  15        0.97        8.55      3.59 o
   3   5  15       10.09        9.06      3.94 o
   4   5  15       10.28       11.93      4.60 o
 -10   6  15       38.66       48.98      8.28 o
  -9   6  15       24.67       40.34      5.48 o
  -8   6  15       28.37       29.75      4.19 o
  -7   6  15       66.68       60.46      4.83 o
  -6   6  15      213.29      205.11     12.43 o
  -5   6  15      140.31      145.52      6.21 o
  -4   6  15       32.76       30.52      3.76 o
  -3   6  15        0.75       -2.77      2.77 o
  -2   6  15      175.10      176.70      6.72 o
  -1   6  15      127.23      106.21      5.59 o
   0   6  15      140.17      140.79      7.64 o
   1   6  15        3.48       -0.46      3.23 o
   2   6  15        0.83       -2.00      3.70 o
   3   6  15       28.50       34.05      4.73 o
   4   6  15        0.14       -3.62      5.14 o
  -9   7  15       12.99        5.58      4.63 o
  -8   7  15        2.24        8.16      3.62 o
  -7   7  15       30.43       29.51      4.17 o
  -6   7  15       80.50       71.91      5.01 o
  -5   7  15       57.37       63.40      4.78 o
  -4   7  15       10.28        7.40      3.37 o
  -3   7  15       41.88       37.00      4.03 o
  -2   7  15      268.43      276.66      8.54 o
  -1   7  15       19.22       13.64      3.55 o
   0   7  15       22.06       19.77      3.45 o
   1   7  15        3.01        7.94      3.43 o
   2   7  15      120.05      118.27      8.35 o
   3   7  15        6.39        0.58      3.77 o
  -9   8  15      282.32      293.66      8.69 o
  -8   8  15        2.32       -0.50      3.78 o
  -7   8  15      197.51      222.39      8.03 o
  -6   8  15        4.58        0.37      3.24 o
  -5   8  15       17.73       17.68      3.60 o
  -4   8  15        2.23       -3.01      3.01 o
  -3   8  15        2.07       -2.86      2.86 o
  -2   8  15       61.14       56.36      4.68 o
  -1   8  15      228.50      215.40      7.81 o
   0   8  15        0.85       -2.65      2.65 o
   1   8  15        1.25       -1.69      3.23 o
   2   8  15        2.93       -0.28      4.54 o
  -8   9  15        3.76        2.70      3.41 o
  -7   9  15       12.73       15.26      3.83 o
  -6   9  15       19.05       16.94      3.78 o
  -5   9  15       93.79       77.03      5.05 o
  -4   9  15       35.69       44.44      4.44 o
  -3   9  15        0.31        1.12      2.98 o
  -2   9  15       51.01       53.52      5.30 o
  -1   9  15       76.69       89.14      6.34 o
   0   9  15        0.00        3.09      3.30 o
   1   9  15       10.29        5.92      5.34 o
  -7  10  15        1.71        1.70      3.36 o
  -6  10  15        1.09        2.41      3.85 o
  -5  10  15       12.20        5.56      4.46 o
  -4  10  15       37.34       48.18      5.14 o
  -3  10  15        0.01        1.87      3.74 o
  -2  10  15       16.04       10.09      4.00 o
  -1  10  15        3.89       -2.25      3.72 o
   0 -10  16        2.30        8.29      5.06 o
   1 -10  16       20.24       40.74      6.16 o
   2 -10  16       31.36       31.30      5.18 o
   3 -10  16       25.00       25.78      9.37 o
  -2  -9  16        7.02        7.04      5.08 o
  -1  -9  16       63.92       47.30      9.73 o
   0  -9  16        0.01       -4.77      9.76 o
   1  -9  16       27.96       27.17      5.85 o
   2  -9  16        2.02        2.21      3.83 o
   3  -9  16        2.35       -3.26      3.85 o
   4  -9  16        9.90        5.56      4.55 o
  -4  -8  16       18.74       24.25      6.06 o
  -3  -8  16       21.30       23.91      5.97 o
  -2  -8  16      114.16      115.17     10.42 o
  -1  -8  16        7.93        3.78      5.45 o
   0  -8  16       57.84       70.34      7.34 o
   1  -8  16       11.87        3.22      4.59 o
   2  -8  16       27.58       27.20      4.57 o
   3  -8  16        2.59        0.02      3.79 o
   4  -8  16        1.86        1.52      3.95 o
   5  -8  16        3.96        4.92      4.85 o
  -5  -7  16       50.40       55.86      8.71 o
  -4  -7  16       19.67       13.21      9.39 o
  -3  -7  16      155.15      141.71     19.92 o
  -2  -7  16       48.34       57.89     15.52 o
  -1  -7  16        0.18        1.17      4.67 o
   0  -7  16       89.49       87.07      7.83 o
   1  -7  16      116.90      123.31      8.31 o
   2  -7  16       65.57       82.54      8.96 o
   3  -7  16        0.76       -0.16      3.75 o
   4  -7  16       19.27       17.69      4.41 o
   5  -7  16        0.49       -3.69      4.44 o
   6  -7  16        9.64        4.08      7.20 o
  -6  -6  16        0.38       -3.54     10.59 o
  -5  -6  16        7.70        8.86      5.14 o
  -4  -6  16       73.31       83.43      9.73 o
  -3  -6  16       94.02      108.13      8.62 o
  -2  -6  16       81.46       85.99     11.49 o
  -1  -6  16      134.80      118.23      8.65 o
   0  -6  16        4.65        1.06      4.59 o
   1  -6  16       34.58       28.11      5.62 o
   2  -6  16       22.03       16.16      4.12 o
   3  -6  16       10.14        4.06      3.98 o
   4  -6  16        0.87       -3.31      3.31 o
   5  -6  16        1.03       -0.48      3.85 o
   6  -6  16        0.57       -3.91      5.48 o
  -7  -5  16       19.64       29.23     10.50 o
  -6  -5  16       31.31       40.51      7.80 o
  -5  -5  16        0.06        7.74      5.24 o
  -4  -5  16        8.81       19.36      5.54 o
  -3  -5  16       67.46       56.92      6.96 o
  -2  -5  16        4.45       -3.40      4.29 o
  -1  -5  16        0.96        2.99      4.35 o
   0  -5  16       80.44       85.18      5.54 o
   1  -5  16      124.47      128.01      7.90 o
   2  -5  16       69.92       76.25      4.87 o
   3  -5  16        8.66        8.63      4.11 o
   4  -5  16        3.55       -3.37      3.37 o
   5  -5  16       21.88       19.39      4.65 o
   6  -5  16       68.69       70.12      8.64 o
  -7  -4  16        0.14       -0.08      5.07 o
  -6  -4  16        3.73        3.72      4.95 o
  -5  -4  16        3.51        8.30      5.28 o
  -4  -4  16       33.93       30.74      6.10 o
  -3  -4  16        6.38        8.54      3.99 o
  -2  -4  16       32.95       27.17      3.93 o
  -1  -4  16        7.74       11.75      3.20 o
   0  -4  16       13.63       18.60      3.97 o
   1  -4  16      115.35      112.43      5.66 o
   2  -4  16      298.41      297.76      8.74 o
   3  -4  16      193.67      167.42      8.13 o
   4  -4  16      114.26      112.51      5.92 o
   5  -4  16       10.78        3.15      3.96 o
   6  -4  16       77.67       57.93      9.12 o
  -8  -3  16        3.39        7.61      5.93 o
  -7  -3  16      105.20       89.25      8.82 o
  -6  -3  16       23.44       15.79      5.68 o
  -5  -3  16       82.70       64.83      6.05 o
  -4  -3  16        3.07        1.08      3.61 o
  -3  -3  16        7.39        1.19      6.62 o
  -2  -3  16        0.06       -1.41      3.46 o
  -1  -3  16       37.94       31.59      3.88 o
   0  -3  16        5.74        2.64      3.56 o
   1  -3  16      203.55      200.25      7.29 o
   2  -3  16       89.34       77.33      5.03 o
   3  -3  16       38.31       44.45      4.36 o
   4  -3  16      308.40      305.03     10.17 o
   5  -3  16        0.03       -0.68      5.48 o
   6  -3  16       20.65       29.43      4.95 o
  -8  -2  16        9.35       19.37      6.26 o
  -7  -2  16       36.65       31.63      5.50 o
  -6  -2  16        8.79        6.73      4.35 o
  -5  -2  16      164.31      172.18     10.41 o
  -4  -2  16       85.10       87.61      6.58 o
  -3  -2  16      833.20      834.09     17.59 o
  -2  -2  16       21.09       27.96      4.39 o
  -1  -2  16      852.55      858.77     15.90 o
   0  -2  16      474.60      471.27      9.92 o
   1  -2  16       77.60       81.56      5.00 o
   2  -2  16       45.85       51.88      4.47 o
   3  -2  16       56.01       55.39      5.77 o
   4  -2  16       31.66       15.16      4.40 o
   5  -2  16      150.65      153.39      7.57 o
   6  -2  16        3.17       -1.24      3.93 o
  -9  -1  16        3.44       -2.21      8.91 o
  -8  -1  16       43.11       40.70      6.07 o
  -7  -1  16       37.06       48.34      7.02 o
  -6  -1  16      354.40      347.72     11.80 o
  -5  -1  16       39.62       35.06      5.13 o
  -4  -1  16       12.79       10.02      3.82 o
  -3  -1  16        2.79        1.45      3.38 o
  -2  -1  16      107.76      105.29      8.59 o
  -1  -1  16      109.03      104.26      6.07 o
   0  -1  16       42.34       49.42      3.94 o
   1  -1  16      112.12      109.66      5.57 o
   2  -1  16       25.05       29.69      4.41 o
   3  -1  16       45.16       49.68      5.19 o
   4  -1  16        8.01        6.09      3.96 o
   5  -1  16        0.85       -3.46      3.46 o
   6  -1  16       20.89       20.03      5.17 o
  -9   0  16       53.90       32.99      6.00 o
  -8   0  16      229.17      253.10     11.30 o
  -7   0  16      259.77      205.82      9.97 o
  -6   0  16       77.89       92.20      6.05 o
  -5   0  16      143.00      142.74      6.98 o
  -4   0  16      248.56      266.06      9.25 o
  -3   0  16      142.30      119.58      6.26 o
  -2   0  16      132.71      133.53      7.25 o
  -1   0  16       49.53       42.75      3.68 o
   0   0  16       52.50       54.85      3.98 o
   1   0  16        0.00        0.85      3.06 o
   2   0  16      205.08      213.75      8.94 o
   3   0  16       42.81       42.42      5.07 o
   4   0  16       68.08       57.29      5.45 o
   5   0  16       11.88       12.50      4.42 o
   6   0  16       63.66       81.30      6.77 o
  -9   1  16        1.19        5.58      4.94 o
  -8   1  16       48.18       50.97      6.25 o
  -7   1  16      273.37      286.37      9.28 o
  -6   1  16        0.66        1.14      3.19 o
  -5   1  16       20.86       20.88      3.77 o
  -4   1  16       86.91       77.26      4.77 o
  -3   1  16        0.60        0.91      2.98 o
  -2   1  16      275.48      265.04      8.06 o
  -1   1  16       29.54       39.58      4.07 o
   0   1  16       16.80       13.42      3.12 o
   1   1  16      288.97      289.78      8.44 o
   2   1  16      125.99      123.47      6.35 o
   3   1  16       66.73       70.25      5.86 o
   4   1  16       33.14       38.87      5.24 o
   5   1  16       17.01       10.90      4.60 o
   6   1  16       13.45        8.83      5.43 o
  -9   2  16       20.70       18.38      5.37 o
  -8   2  16       25.19       22.90      4.84 o
  -7   2  16        0.17       -0.83      3.01 o
  -6   2  16      233.07      219.34      7.57 o
  -5   2  16        0.05        0.84      2.75 o
  -4   2  16      654.99      656.95     12.24 o
  -3   2  16      288.23      302.20      8.61 o
  -2   2  16      436.24      419.76     12.83 o
  -1   2  16      611.00      636.46     13.20 o
   0   2  16       16.46       16.86      3.28 o
   1   2  16        0.88        0.32      3.09 o
   2   2  16      355.00      357.46      9.72 o
   3   2  16        2.32       -0.68      3.44 o
   4   2  16       31.02       30.31      4.89 o
   5   2  16       13.04        7.41      5.69 o
  -9   3  16       15.41       13.10      4.63 o
  -8   3  16       20.00       13.16      3.71 o
  -7   3  16       33.94       43.97      4.32 o
  -6   3  16       52.55       51.07      4.11 o
  -5   3  16        1.98        5.63      2.87 o
  -4   3  16        1.38        4.70      2.87 o
  -3   3  16      149.62      127.44      5.75 o
  -2   3  16       78.20       77.38      6.28 o
  -1   3  16      367.40      368.81      9.57 o
   0   3  16       27.40       16.00      3.22 o
   1   3  16      453.88      434.09     10.71 o
   2   3  16      551.74      541.75     12.50 o
   3   3  16      172.77      173.24      8.99 o
   4   3  16       88.58       78.83      7.31 o
   5   3  16        0.92        4.08      5.28 o
  -9   4  16        0.19       -1.83      4.80 o
  -8   4  16       17.01       11.10      3.64 o
  -7   4  16       14.69       16.63      3.45 o
  -6   4  16       75.96       77.33      4.59 o
  -5   4  16        0.88        1.25      2.63 o
  -4   4  16        2.75        0.55      2.77 o
  -3   4  16       28.95       31.43      3.55 o
  -2   4  16       69.30       75.09      4.84 o
  -1   4  16      118.02      123.16      5.64 o
   0   4  16      132.50      126.27      6.31 o
   1   4  16      137.99      127.59      6.76 o
   2   4  16        5.81       -0.12      3.60 o
   3   4  16       45.65       52.39      5.52 o
   4   4  16       45.54       33.54      5.20 o
  -9   5  16       13.24       13.34      4.46 o
  -8   5  16        0.00       -1.66      3.44 o
  -7   5  16        8.93        7.46      5.89 o
  -6   5  16        9.04        4.01      4.12 o
  -5   5  16        0.09        0.31      3.02 o
  -4   5  16       17.21        9.34      3.07 o
  -3   5  16       13.70        7.93      2.88 o
  -2   5  16       63.39       65.26      5.38 o
  -1   5  16       52.48       49.63      4.51 o
   0   5  16       21.25       15.08      3.65 o
   1   5  16        0.44       -2.28      3.51 o
   2   5  16       20.94       25.91      6.06 o
   3   5  16       62.35       65.63      6.03 o
   4   5  16        2.73       -5.52      5.52 o
  -9   6  16        2.20        0.89      4.75 o
  -8   6  16        0.76       -0.74      4.68 o
  -7   6  16        6.31       -1.54      3.23 o
  -6   6  16      380.53      399.06     10.46 o
  -5   6  16       76.50       83.93      5.35 o
  -4   6  16       30.32       26.44      3.87 o
  -3   6  16        3.48        3.33      3.11 o
  -2   6  16        8.17       13.07      3.52 o
  -1   6  16        9.47        7.80      3.35 o
   0   6  16        2.41        1.67      3.03 o
   1   6  16       30.78       25.62      4.23 o
   2   6  16        1.15       -0.03      3.64 o
   3   6  16       29.75       25.76      4.86 o
  -9   7  16        1.31       -1.79      5.75 o
  -8   7  16       55.23       52.13      8.05 o
  -7   7  16       25.55       31.49      4.28 o
  -6   7  16      132.07      131.20      7.70 o
  -5   7  16        0.88       -1.41      3.04 o
  -4   7  16       80.54       91.96      5.47 o
  -3   7  16      274.86      277.56      8.75 o
  -2   7  16       62.00       66.85      5.38 o
  -1   7  16        6.98        6.67      3.47 o
   0   7  16       25.64       27.59      3.74 o
   1   7  16        1.40       -0.32      3.49 o
   2   7  16        4.43        0.87      3.79 o
  -8   8  16       93.31       93.97      6.06 o
  -7   8  16       49.45       54.07      5.11 o
  -6   8  16       34.35       31.42      4.27 o
  -5   8  16       78.66       87.32      5.49 o
  -4   8  16       12.06       10.45      3.55 o
  -3   8  16       46.88       45.22      4.47 o
  -2   8  16       39.39       29.04      4.17 o
  -1   8  16        0.44        0.59      3.21 o
   0   8  16        4.77        5.24      3.09 o
   1   8  16       19.24       21.90      9.37 o
  -7   9  16        0.12        0.55      3.55 o
  -6   9  16       41.67       37.46      5.24 o
  -5   9  16        1.14        1.61      3.43 o
  -4   9  16        0.95        4.94      3.80 o
  -3   9  16       41.22       33.76      4.90 o
  -2   9  16        0.17       -0.58      3.97 o
  -1   9  16       11.87        9.77      4.30 o
  -5  10  16        6.89        4.80      4.30 o
  -4  10  16       12.25       13.52      4.68 o
  -3  10  16        0.52        0.87      4.07 o
  -1  -9  17       17.97       17.82      8.66 o
   0  -9  17        1.63       12.04      6.30 o
   1  -9  17        3.48        6.04      4.31 o
   2  -9  17       69.43       61.06      5.75 o
   3  -9  17       24.23       21.83      6.90 o
  -3  -8  17        5.31       10.52      5.35 o
  -2  -8  17       23.95       29.89      6.45 o
  -1  -8  17       17.31       28.18      6.32 o
   0  -8  17        2.45        4.45      4.99 o
   1  -8  17       13.38        4.59      3.99 o
   2  -8  17       24.28       18.62      4.59 o
   3  -8  17        0.67       -2.91      3.95 o
   4  -8  17       27.98       25.04      5.63 o
  -4  -7  17        7.02        6.62      8.85 o
  -3  -7  17       19.18       15.75      5.70 o
  -2  -7  17       32.92       39.02      6.88 o
  -1  -7  17        0.03       -2.07      4.69 o
   0  -7  17        7.76        4.22      5.15 o
   1  -7  17       10.94       15.60      4.23 o
   2  -7  17        5.80        6.50      4.08 o
   3  -7  17       64.30       58.89      5.69 o
   4  -7  17       32.38       31.33      5.26 o
   5  -7  17      168.74      166.63      9.89 o
  -5  -6  17       16.61        4.81      5.64 o
  -4  -6  17       96.54       96.44      8.71 o
  -3  -6  17        0.12       11.12      6.58 o
  -2  -6  17        2.30        4.38      5.15 o
  -1  -6  17       29.78       17.09      5.51 o
   0  -6  17        9.43        3.26      4.42 o
   1  -6  17        7.04        9.65      3.99 o
   2  -6  17        0.93        2.77      4.19 o
   3  -6  17        2.48       -0.38      3.81 o
   4  -6  17       58.90       64.70      5.97 o
   5  -6  17        1.42       -5.37      5.37 o
  -6  -5  17        3.21        8.25      8.57 o
  -5  -5  17        9.31        4.26      5.13 o
  -4  -5  17        4.92        3.36      5.12 o
  -3  -5  17       85.63       79.48      7.86 o
  -2  -5  17       34.05       35.09      6.40 o
  -1  -5  17      166.65      153.84     13.48 o
   0  -5  17        5.39        3.87      4.43 o
   1  -5  17        2.19        2.30      3.75 o
   2  -5  17       88.18       83.59      6.15 o
   3  -5  17       10.28        5.58      3.98 o
   4  -5  17        2.90        5.28      4.13 o
   5  -5  17        3.71       -2.35      4.59 o
  -7  -4  17        0.07        3.35      7.83 o
  -6  -4  17       35.73       21.99      6.44 o
  -5  -4  17        2.46        4.15      9.62 o
  -4  -4  17        0.78        0.07      5.05 o
  -3  -4  17        5.14        4.21      4.53 o
  -2  -4  17       41.75       40.09      4.46 o
  -1  -4  17        0.15        0.86      3.44 o
   0  -4  17      131.93      138.43      6.89 o
   1  -4  17      151.36      149.80      6.57 o
   2  -4  17      301.61      317.17      9.43 o
   3  -4  17       49.15       50.73      4.77 o
   4  -4  17       24.71       25.99      4.70 o
   5  -4  17        1.96       -0.92      4.54 o
   6  -4  17        2.01        1.19      6.26 o
  -7  -3  17       11.40        5.60      5.72 o
  -6  -3  17       17.11       14.36      7.07 o
  -5  -3  17        1.16       -4.17      4.17 o
  -4  -3  17      237.86      236.57     10.04 o
  -3  -3  17      175.06      182.58      8.65 o
  -2  -3  17       91.23       99.36      5.48 o
  -1  -3  17       83.47       76.12      5.07 o
   0  -3  17      285.74      281.62      8.72 o
   1  -3  17      182.25      190.44      7.26 o
   2  -3  17        1.71       -1.09      3.23 o
   3  -3  17      241.85      227.13      9.00 o
   4  -3  17       16.44       22.90      6.31 o
   5  -3  17       39.78       44.59      6.78 o
   6  -3  17        0.08       -4.04      4.70 o
  -8  -2  17        0.00        4.43      7.95 o
  -7  -2  17        2.68        3.57      7.52 o
  -6  -2  17       22.41       14.40      5.88 o
  -5  -2  17       44.87       37.77      5.47 o
  -4  -2  17       24.95       29.84      5.06 o
  -3  -2  17       22.05       18.92      5.88 o
  -2  -2  17      663.09      660.60     15.42 o
  -1  -2  17      178.16      209.17      7.54 o
   0  -2  17      280.97      283.85      8.73 o
   1  -2  17       13.15        9.05      3.53 o
   2  -2  17       33.26       37.06      4.86 o
   3  -2  17      302.54      284.50     10.08 o
   4  -2  17       12.25        8.15      4.29 o
   5  -2  17        9.91       10.77      4.50 o
   6  -2  17        0.66        4.28      5.23 o
  -8  -1  17        7.30       -1.02      5.62 o
  -7  -1  17        3.02       -0.34      4.46 o
  -6  -1  17        9.98       12.19      3.94 o
  -5  -1  17       20.32       24.35      5.14 o
  -4  -1  17       21.60       12.93      4.04 o
  -3  -1  17      109.62      102.31      6.28 o
  -2  -1  17        3.77        4.70      3.81 o
  -1  -1  17      408.80      423.58     10.62 o
   0  -1  17       12.16        7.95      4.41 o
   1  -1  17        7.71        5.99      3.89 o
   2  -1  17      139.35      142.46      7.34 o
   3  -1  17       68.96       70.93      5.97 o
   4  -1  17       15.45       17.04      4.73 o
   5  -1  17       34.88       36.75      5.31 o
  -8   0  17       16.47       21.89      5.64 o
  -7   0  17        1.25       -4.32      4.32 o
  -6   0  17       43.53       43.38      4.62 o
  -5   0  17        6.30       -1.44      3.72 o
  -4   0  17        1.34       -2.61      3.39 o
  -3   0  17        0.02        1.90      3.54 o
  -2   0  17        3.05        2.02      3.79 o
  -1   0  17        5.27        3.95      4.60 o
   0   0  17        1.93        1.53      3.04 o
   1   0  17       17.74       18.11      4.38 o
   2   0  17        3.71       -1.82      3.78 o
   3   0  17        0.18        3.82      4.02 o
   4   0  17       14.30       13.34      4.56 o
   5   0  17        3.70       10.19      4.51 o
  -8   1  17       22.18       20.81      5.57 o
  -7   1  17       33.45       31.12      4.20 o
  -6   1  17       32.16       42.80      5.89 o
  -5   1  17       26.81       20.80      4.02 o
  -4   1  17      110.87       79.62      8.73 o
  -3   1  17      281.91      305.08      9.97 o
  -2   1  17       72.67       68.23      4.82 o
  -1   1  17      180.66      188.32      7.79 o
   0   1  17       32.30       34.07      3.78 o
   1   1  17       22.20       20.33      4.55 o
   2   1  17        2.23        1.41      3.70 o
   3   1  17       30.53       33.87      5.09 o
   4   1  17       43.00       42.57      5.48 o
   5   1  17        5.44       10.95      5.36 o
  -9   2  17        4.29        1.99      6.55 o
  -8   2  17       10.83       11.74      4.70 o
  -7   2  17       28.42       18.78      3.97 o
  -6   2  17       86.24       84.79      5.45 o
  -5   2  17       63.10       68.58      8.32 o
  -4   2  17       13.73       13.54      3.34 o
  -3   2  17      726.05      704.54     14.30 o
  -2   2  17        4.04       -1.41      3.02 o
  -1   2  17      242.06      255.09      8.27 o
   0   2  17      150.70      145.07      5.81 o
   1   2  17       51.88       55.55      4.80 o
   2   2  17      334.43      322.67     10.78 o
   3   2  17        2.44        3.08      4.04 o
   4   2  17        1.09        0.59      4.46 o
  -9   3  17        0.03       -5.30      5.30 o
  -8   3  17        3.52        6.02      3.42 o
  -7   3  17       38.27       28.86      4.24 o
  -6   3  17       11.34       10.20      3.87 o
  -5   3  17       92.75      101.86      5.11 o
  -4   3  17       39.66       41.83      4.05 o
  -3   3  17        0.79       -1.27      3.07 o
  -2   3  17      250.48      260.23      8.23 o
  -1   3  17        3.68       -1.21      3.04 o
   0   3  17       74.70       76.29      5.28 o
   1   3  17      121.74      117.30      7.40 o
   2   3  17       61.38       55.25      5.60 o
   3   3  17       43.98       46.76      6.30 o
   4   3  17        1.45        0.87      4.84 o
  -9   4  17        2.12       -4.65      8.17 o
  -8   4  17       38.42       39.63      6.51 o
  -7   4  17        2.29        1.27      3.92 o
  -6   4  17       76.42       65.24      6.32 o
  -5   4  17        8.99        2.85      3.03 o
  -4   4  17       61.22       57.95      4.47 o
  -3   4  17       27.77       16.91      4.07 o
  -2   4  17      251.65      261.75      8.26 o
  -1   4  17        4.40        5.51      3.36 o
   0   4  17      153.23      149.19      6.95 o
   1   4  17        0.00       -0.01      3.70 o
   2   4  17        1.28       -3.42      3.42 o
   3   4  17        0.17       -1.20      4.10 o
  -8   5  17       15.91       22.72      7.09 o
  -7   5  17        0.24        7.38      3.56 o
  -6   5  17       10.85        3.24      3.42 o
  -5   5  17       14.55       10.04      3.52 o
  -4   5  17       50.91       49.26      4.63 o
  -3   5  17        2.28        0.66      3.19 o
  -2   5  17        0.98       -3.03      3.03 o
  -1   5  17      100.79       89.99      5.56 o
   0   5  17        7.51        2.31      3.49 o
   1   5  17        2.19        2.60      3.82 o
   2   5  17        3.03        0.71      4.98 o
   3   5  17        0.16        2.68      4.33 o
  -8   6  17       10.31        8.02      4.77 o
  -7   6  17       44.25       57.93      6.43 o
  -6   6  17       17.36       20.61      4.05 o
  -5   6  17        4.00        4.51      3.45 o
  -4   6  17      103.76      100.18      5.77 o
  -3   6  17       14.06       14.63      3.64 o
  -2   6  17        9.88        7.04      3.48 o
  -1   6  17       19.90       24.96      4.17 o
   0   6  17       18.93       12.95      3.57 o
   1   6  17       48.40       48.74      5.13 o
   2   6  17       33.31       34.91      4.93 o
  -8   7  17       12.66       16.75      5.22 o
  -7   7  17       42.84       38.47      4.69 o
  -6   7  17        3.48        2.23      3.30 o
  -5   7  17       28.96       22.04      4.21 o
  -4   7  17       58.73       46.00      4.72 o
  -3   7  17       41.66       45.09      4.61 o
  -2   7  17       16.79       28.10      4.20 o
  -1   7  17        8.69        8.00      3.68 o
   0   7  17        4.46        3.00      3.20 o
   1   7  17      102.83      105.96      6.59 o
  -7   8  17        4.65       -3.30      3.76 o
  -6   8  17      133.00      148.33      7.00 o
  -5   8  17        7.17       11.34      3.83 o
  -4   8  17        8.40       11.43      3.82 o
  -3   8  17        5.89       11.26      3.66 o
  -2   8  17        1.43        7.84      3.59 o
  -1   8  17       69.23       78.71      5.64 o
   0   8  17       26.74       25.48      9.31 o
  -5   9  17        0.46        0.21      4.24 o
  -4   9  17       16.01       13.44      4.38 o
  -3   9  17      100.13      108.64      7.62 o
  -1  -8  18       19.86       17.23      6.14 o
   0  -8  18        2.38       -4.89      4.89 o
   1  -8  18        9.19       10.98      4.98 o
   2  -8  18        4.58       -2.95      4.34 o
  -3  -7  18        0.13       -2.05      5.48 o
  -2  -7  18        0.05       -5.96      5.96 o
  -1  -7  18       52.99       39.70     18.79 o
   0  -7  18        1.58       -4.32      4.40 o
   1  -7  18        0.22       -3.53      4.73 o
   2  -7  18        0.03       -3.70      3.70 o
   3  -7  18        0.01       -4.11      4.11 o
  -4  -6  18        7.13       14.09      5.85 o
  -3  -6  18        7.67        8.40      5.69 o
  -2  -6  18        4.78        5.21      5.19 o
  -1  -6  18        1.68       -0.67      4.33 o
   0  -6  18       14.58        1.37      4.47 o
   1  -6  18        0.08       -3.81      3.81 o
   2  -6  18       11.96       11.12      4.39 o
   3  -6  18       18.83       12.18      5.53 o
   4  -6  18        0.36       -4.44      4.44 o
  -5  -5  18        0.10       -4.37      5.18 o
  -4  -5  18       25.35       26.34      6.74 o
  -3  -5  18       54.99       63.34      7.85 o
  -2  -5  18        0.05       -4.76      4.76 o
  -1  -5  18        1.65       -2.37      4.24 o
   0  -5  18       26.07       30.76      5.69 o
   1  -5  18        1.13        4.51      4.20 o
   2  -5  18        2.01       -1.76      3.82 o
   3  -5  18        1.84        5.20      4.36 o
   4  -5  18        0.04       -4.63      4.63 o
  -6  -4  18        1.15        7.92      5.89 o
  -5  -4  18        2.83       -0.49      4.91 o
  -4  -4  18        3.92       -2.16      5.05 o
  -3  -4  18        4.66        0.22      6.58 o
  -2  -4  18       55.05       58.13      9.65 o
  -1  -4  18       54.43       47.10      6.05 o
   0  -4  18      142.08      144.83      7.68 o
   1  -4  18       74.74       66.30      5.87 o
   2  -4  18       96.77       89.44      7.04 o
   3  -4  18       45.00       42.74      6.25 o
   4  -4  18       38.85       32.90      6.14 o
   5  -4  18        5.13       -2.60      6.17 o
  -6  -3  18       13.02       12.66      6.25 o
  -5  -3  18        2.63       15.59      5.81 o
  -4  -3  18        0.01        5.39      5.35 o
  -3  -3  18       34.91       47.98      5.40 o
  -2  -3  18       13.14       15.51      3.87 o
  -1  -3  18       12.44        7.40      3.73 o
   0  -3  18        9.98        5.31      3.52 o
   1  -3  18       71.93       69.44      5.77 o
   2  -3  18       46.89       41.28      5.28 o
   3  -3  18        6.45        7.97      4.24 o
   4  -3  18       59.37       66.05     10.27 o
   5  -3  18       10.50        7.62      5.18 o
  -7  -2  18       14.55       11.43      6.32 o
  -6  -2  18       41.58       37.84      7.28 o
  -5  -2  18        0.93        7.29      4.51 o
  -4  -2  18      155.18      161.76      7.85 o
  -3  -2  18        6.21        2.22      3.84 o
  -2  -2  18      186.17      195.23     17.17 o
  -1  -2  18      387.14      396.62     10.59 o
   0  -2  18       26.56       21.28      4.55 o
   1  -2  18      178.56      183.41      8.42 o
   2  -2  18       12.08       12.30      4.39 o
   3  -2  18       24.82       17.64      4.68 o
   4  -2  18        2.21        8.06      4.44 o
   5  -2  18        1.74        0.20      4.16 o
  -7  -1  18       63.84       59.82      6.74 o
  -6  -1  18       53.76       50.77      5.29 o
  -5  -1  18        8.57       13.14      4.34 o
  -4  -1  18       15.06       16.85      4.45 o
  -3  -1  18        0.00        0.23      3.64 o
  -2  -1  18       30.94       33.82      4.89 o
  -1  -1  18       45.78       47.52      4.71 o
   0  -1  18      227.72      222.71      9.19 o
   1  -1  18       98.58      102.79      6.71 o
   2  -1  18       47.68       41.00      5.23 o
   3  -1  18        0.74        0.62      5.31 o
   4  -1  18       14.78        8.43      4.32 o
   5  -1  18        3.11        2.35      6.48 o
  -8   0  18        1.01        3.09      6.01 o
  -7   0  18        1.50       -4.02      4.02 o
  -6   0  18      204.81      209.50      7.93 o
  -5   0  18       16.32        7.30      4.27 o
  -4   0  18        8.04        4.02      3.91 o
  -3   0  18       97.88      113.56      6.70 o
  -2   0  18      124.23      139.10      7.14 o
  -1   0  18      154.87      166.68      7.09 o
   0   0  18      195.64      187.92      7.43 o
   1   0  18      277.25      297.10     15.39 o
   2   0  18        1.54        2.39      4.03 o
   3   0  18       12.52        9.33      4.26 o
   4   0  18      145.87      171.39      8.60 o
  -8   1  18        3.41        0.05      5.46 o
  -7   1  18       42.12       38.75      6.00 o
  -6   1  18        3.02        0.49      3.38 o
  -5   1  18       67.93       59.81      5.10 o
  -4   1  18        2.68       -1.39      3.69 o
  -3   1  18       15.17       12.86      4.21 o
  -2   1  18       55.39       49.16      5.35 o
  -1   1  18       71.56       83.43      6.01 o
   0   1  18      282.25      298.59      9.30 o
   1   1  18      114.05      100.01      7.41 o
   2   1  18        8.84        8.93      4.18 o
   3   1  18        0.17        5.12      4.12 o
   4   1  18       39.87       35.10      6.39 o
  -8   2  18        0.29       -1.07      4.24 o
  -7   2  18        0.07        1.76      4.24 o
  -6   2  18        7.50        3.77      3.75 o
  -5   2  18       63.13       60.96      5.05 o
  -4   2  18        1.60        4.31      3.49 o
  -3   2  18       36.63       29.78      4.93 o
  -2   2  18      473.42      503.67     13.53 o
  -1   2  18        0.04        3.90      4.08 o
   0   2  18       69.18       71.06      5.21 o
   1   2  18       17.42       11.87      4.41 o
   2   2  18       62.86       58.36      5.77 o
   3   2  18       31.28       49.04      6.72 o
   4   2  18        3.93        0.59      6.21 o
  -8   3  18       67.79       71.08      7.33 o
  -7   3  18        1.90        1.12      3.54 o
  -6   3  18       15.77       22.92      4.21 o
  -5   3  18       47.75       58.02      4.98 o
  -4   3  18       80.14       85.58      5.74 o
  -3   3  18       41.09       42.60      6.37 o
  -2   3  18        0.57        0.90      3.29 o
  -1   3  18        0.00        0.31      3.25 o
   0   3  18      243.80      227.28     11.49 o
   1   3  18        7.47        6.79      8.57 o
   2   3  18        1.09        1.17      4.71 o
   3   3  18       84.43       85.24      7.89 o
  -8   4  18        2.46        5.68      4.35 o
  -7   4  18        0.02       -3.86      3.86 o
  -6   4  18       57.47       62.67      5.86 o
  -5   4  18        3.70        5.39      3.64 o
  -4   4  18      157.91      168.04      7.07 o
  -3   4  18      161.27      164.14      7.13 o
  -2   4  18       69.79       79.28      6.09 o
  -1   4  18      281.51      266.50      9.95 o
   0   4  18       33.95       29.61      4.32 o
   1   4  18       15.74       11.43      4.31 o
   2   4  18       16.26        4.86      5.05 o
  -8   5  18        8.25       16.18      9.31 o
  -7   5  18       23.61       34.95      5.33 o
  -6   5  18        7.01       11.36      3.96 o
  -5   5  18        1.90        0.12      3.59 o
  -4   5  18        1.28       -0.10      4.30 o
  -3   5  18       23.97       25.96      4.27 o
  -2   5  18        3.29        2.37      3.38 o
  -1   5  18        3.42       -3.55      3.55 o
   0   5  18        2.07       -0.59      3.44 o
   1   5  18        1.13        3.88      4.17 o
   2   5  18        0.77       -2.20      5.70 o
  -7   6  18       13.68        9.59      4.56 o
  -6   6  18       34.82       32.36      4.60 o
  -5   6  18        2.70        6.09      3.59 o
  -4   6  18        0.82        0.34      3.31 o
  -3   6  18        1.08        4.47      3.60 o
  -2   6  18       35.09       34.92      4.55 o
  -1   6  18       17.20       14.22      4.53 o
   0   6  18        2.31       -2.12      3.30 o
   1   6  18       19.91       19.76      7.32 o
  -6   7  18        5.41        3.61      4.24 o
  -5   7  18       14.53       15.52      4.16 o
  -4   7  18        4.99        4.30      3.66 o
  -3   7  18        0.43       -2.33      3.36 o
  -2   7  18       48.24       39.43      4.83 o
  -1   7  18        6.27        1.69      4.59 o
  -5   8  18       11.96       12.12      5.08 o
  -4   8  18        2.01       -0.16      3.74 o
  -3   8  18        0.91        1.51      3.88 o
   0  -7  19       14.19       19.46      6.44 o
   1  -7  19       34.86       51.06      8.76 o
  -3  -6  19        0.61        0.57      8.74 o
  -2  -6  19       31.16       12.05      6.19 o
  -1  -6  19        7.16       -1.19      4.88 o
   0  -6  19        0.06       -4.44      4.44 o
   1  -6  19        7.42       10.77      4.31 o
   2  -6  19       59.99       53.53      5.95 o
  -4  -5  19       11.09        8.34      9.85 o
  -3  -5  19       50.56       35.99      7.37 o
  -2  -5  19        5.41        5.65      5.03 o
  -1  -5  19        0.70       -3.49      4.34 o
   0  -5  19        0.75       -1.19      4.05 o
   1  -5  19        0.00       -3.77      3.77 o
   2  -5  19       24.38       21.58      5.71 o
   3  -5  19        9.95       12.61      5.58 o
  -5  -4  19       25.78       15.29      6.58 o
  -4  -4  19        8.47        6.61      5.79 o
  -3  -4  19      114.68      118.37      8.60 o
  -2  -4  19      110.91      110.38      8.29 o
  -1  -4  19       45.97       37.24      6.17 o
   0  -4  19       43.92       26.38      5.73 o
   1  -4  19       76.95       86.64      7.55 o
   2  -4  19       67.15       77.76     11.21 o
   3  -4  19        6.03        4.46      5.28 o
  -5  -3  19       27.60       39.26      7.58 o
  -4  -3  19       74.60       72.27      7.47 o
  -3  -3  19       43.18       56.37      6.81 o
  -2  -3  19        0.36       -3.86      7.32 o
  -1  -3  19      143.02      142.28      7.50 o
   0  -3  19       21.73       20.82      4.80 o
   1  -3  19       47.78       37.27      5.27 o
   2  -3  19       64.75       72.12      6.17 o
   3  -3  19        2.42       -2.46      4.80 o
   4  -3  19        0.10       -6.92      9.02 o
  -6  -2  19        0.20       -5.08      5.08 o
  -5  -2  19       35.26       38.89      6.72 o
  -4  -2  19        0.07       -3.48      3.48 o
  -3  -2  19        2.60       -3.85      3.85 o
  -2  -2  19      249.31      268.39      8.87 o
  -1  -2  19        2.61        2.13      3.56 o
   0  -2  19       36.81       43.53      5.32 o
   1  -2  19        8.72        7.32      4.30 o
   2  -2  19       22.59       25.93      4.98 o
   3  -2  19       51.85       59.25      6.10 o
   4  -2  19        5.26       12.41      6.75 o
  -6  -1  19        2.74       -1.89      4.39 o
  -5  -1  19       72.01       74.86      6.34 o
  -4  -1  19        0.24        4.25      5.22 o
  -3  -1  19        0.93       -4.83      5.24 o
  -2  -1  19        5.76        6.25      5.21 o
  -1  -1  19       12.98       12.66      3.84 o
   0  -1  19        3.12        7.48      4.10 o
   1  -1  19        2.97        8.35      6.50 o
   2  -1  19      126.59      129.25      7.69 o
   3  -1  19       19.39       17.50      4.87 o
  -7   0  19        0.02        3.27      4.86 o
  -6   0  19        0.00       -3.64      3.64 o
  -5   0  19        1.50       -1.44      4.08 o
  -4   0  19        0.33       -1.83      5.85 o
  -3   0  19        2.93        0.25      4.01 o
  -2   0  19        0.00       -3.69      3.69 o
  -1   0  19        1.10        3.74      3.68 o
   0   0  19        1.55       -2.35      3.83 o
   1   0  19        4.66        8.88      4.37 o
   2   0  19        1.64        1.72      4.21 o
   3   0  19       27.59       33.24      5.52 o
  -7   1  19       29.61       17.69      5.11 o
  -6   1  19       55.07       54.43      6.08 o
  -5   1  19       59.15       76.95      5.62 o
  -4   1  19        0.08        6.25      4.15 o
  -3   1  19       14.07       10.21      5.60 o
  -2   1  19       11.57        7.43      4.32 o
  -1   1  19        8.72        8.08      3.84 o
   0   1  19        0.81        6.81      3.61 o
   1   1  19       39.90       41.06      5.38 o
   2   1  19      163.72      173.37     10.14 o
   3   1  19        0.23       -1.38      4.20 o
  -7   2  19        0.47       -1.43      3.65 o
[truncated: 6,423 more chars]
